# Supplementary material for: Chromosomal-Scale Genome Assemblies of Two Coastal Plant Species, Scaevola taccada and S. hainanensis—Insight into Adaptation Outside of the Common Range
Source: Int J Mol Sci. 2023 Apr 16;24(8):7355. doi: 10.3390/ijms24087355 (PMC10138301; doi:10.3390/ijms24087355)
Supplement: Supplementary file 1 [file ijms-24-07355-s001.zip]

Archive with 1 entries (1 files):
- ijms-2291340-supplementary.xlsx
