# Supplementary material for: Chromosomal-Scale Genome Assemblies of Two Coastal Plant Species, Scaevola taccada and S. hainanensis—Insight into Adaptation Outside of the Common Range
Source: Int J Mol Sci. 2023 Apr 16;24(8):7355. doi: 10.3390/ijms24087355 (PMC10138301; doi:10.3390/ijms24087355)
Supplement: Supplementary file 1 [file ijms-24-07355-s001.zip › ijms-2291340-supplementary.xlsx]

## Sheet: Table S1
Table S1. Genome size estimations of S. taccada and S. hainanensis
Species	Genome Scope	Genomic Character Eestimator	flow cytometry	Assembled size
S. taccada	0.938~0.944 Gb	1.275 Gb	0.841 Gb	1.11 Gb
S. hainanensis	1.127~1.136 Gb	1.377 Gb	-	1.24 Gb

## Sheet: Table S2
Table S2. Summary of repeats in S. taccada and S. hainanensis
	S. taccada		S. hainanensis
Type	Length (bp)	% in genome	Length (bp)	% in genome
DNA	21959181	1.96	58774934	4.7
LINE	5524416	0.49	15313883	1.23
SINE	109402	0.01	33110	0
LTR	638844594	57.13	530463252	42.44
Other	995	0	1185	0
Unknown	18484852	1.65	267357754	21.39
Total	684923440	61.25	871944118	69.76

## Sheet: Table S3
Table S3. Summary of gene annotation of the two Scaevola species
Annotation	Nr	Swissprot	KEGG	KOG	TrEMBL	Interpro	Overall
Database
S. taccada	27738	20871	21814	21671	26953	26263	30016
	0.8026	0.6039	0.6312	0.6271	0.7799	0.7599	0.8685
S. hainanensis	30448	21701	22892	22446	30374	27780	31136
	0.8947	0.6376	0.6726	0.6595	0.8925	0.8163	0.9149

## Sheet: Table S4
Table S4. KEGG enrichment of unique genes in S. taccada and S. hainanensis
ID	Annotation	Adjusted P-value
Enriched KOs of unique genes in S. taccada
K20724	transmembrane protein 33	4e-97
K00134	glyceraldehyde 3-phosphate dehydrogenase [EC:1.2.1.12]	5.8e-93
K04460	serine/threonine-protein phosphatase 5 [EC:3.1.3.16]	1.23e-79
K14400	pre-mRNA cleavage complex 2 protein Pcf11	3.06e-41
K17086	transmembrane 9 superfamily member 2/4	7.03e-39
K15718	linoleate 9S-lipoxygenase [EC:1.13.11.58]	1.77e-33
K19517	1D-myo-inositol 3-kinase [EC:2.7.1.64]	1.51e-16
K08592	sentrin-specific protease 1 [EC:3.4.22.68]	5.28e-14
K03259	translation initiation factor 4E	5.28e-14
K17982	geranyllinalool synthase [EC:4.2.3.144]	4.54e-12
K22374	3''-deamino-3''-oxonicotianamine reductase [EC:1.1.1.285]	6.32e-12
K14791	periodic tryptophan protein 1	6.19e-11
K11866	STAM-binding protein [EC:3.4.19.12]	7.9e-11
K20799	BRISC complex subunit Abro1	1.28e-10
K15687	E3 ubiquitin-protein ligase makorin [EC:2.3.2.27]	2.22e-09
K10398	kinesin family member 11	5.06e-09
K21437	ankyrin repeat domain-containing protein 13	5.08e-09
K12448	UDP-arabinose 4-epimerase [EC:5.1.3.5]	6.51e-08
K18881	D-lactate dehydratase [EC:4.2.1.130]	1.8e-07
K00789	S-adenosylmethionine synthetase [EC:2.5.1.6]	2.06e-07
K05909	laccase [EC:1.10.3.2]	4.93e-07
K04077	chaperonin GroEL	4.94e-07
K13963	serpin B	5.76e-07
K20353	COPII coat assembly protein SEC16	1.3e-06
K19984	exocyst complex component 5	1.8e-06
K20718	LRR receptor-like serine/threonine-protein kinase ERECTA [EC:2.7.11.1]	2.4e-06
K14175	(3S,6E)-nerolidol synthase [EC:4.2.3.48]	3.86e-06
K14307	nucleoporin p58/p45	5.44e-06
K03264	translation initiation factor 6	9.44e-06
K14500	BR-signaling kinase [EC:2.7.11.1]	1.11e-05
K16292	KDEL-tailed cysteine endopeptidase [EC:3.4.22.-]	2.77e-05
K08057	calreticulin	4.72e-05
K17541	SCY1-like protein 2	4.72e-05
K15255	ATP-dependent DNA helicase PIF1 [EC:3.6.4.12]	5.57e-05
K09494	T-complex protein 1 subunit beta	0.00011
K09597	signal peptide peptidase-like 2B [EC:3.4.23.-]	0.000238
K07304	peptide-methionine (S)-S-oxide reductase [EC:1.8.4.11]	0.000504
K08272	calcium binding protein 39	0.000505
K10706	senataxin [EC:3.6.4.-]	0.00117
K00279	cytokinin dehydrogenase [EC:1.5.99.12]	0.00142
K20178	vacuolar protein sorting-associated protein 8	0.00142
K00696	sucrose-phosphate synthase [EC:2.4.1.14]	0.00232
K16196	eukaryotic translation initiation factor 2-alpha kinase 4 [EC:2.7.11.1]	0.00373
K18270	Rab3 GTPase-activating protein catalytic subunit	0.00528
K10523	speckle-type POZ protein	0.00552
K22804	structural maintenance of chromosomes protein 6	0.0129
K01810	glucose-6-phosphate isomerase [EC:5.3.1.9]	0.0173
K22048	mechanosensitive ion channel protein 4/5/6/7/8/9/10	0.0257
K01054	acylglycerol lipase [EC:3.1.1.23]	0.0378
K00831	phosphoserine aminotransferase [EC:2.6.1.52]	0.0378
K03797	carboxyl-terminal processing protease [EC:3.4.21.102]	0.0378
K08669	HtrA serine peptidase 2 [EC:3.4.21.108]	0.0378
K17278	membrane-associated progesterone receptor component	0.0378
K02112	F-type H+/Na+-transporting ATPase subunit beta [EC:7.1.2.2 7.2.2.1]	0.0392
K22390	acid phosphatase type 7	0.0466
K03283	heat shock 70kDa protein 1/2/6/8	0.0484
K13789	geranylgeranyl diphosphate synthase, type II [EC:2.5.1.1 2.5.1.10 2.5.1.29]	0.0487
Enriched KOs ofunique genes in S. hainanensis
K19984	exocyst complex component 5	4e-97
K03283	heat shock 70kDa protein 1/2/6/8	5.8e-93
K19784	chromate reductase, NAD(P)H dehydrogenase (quinone)	1.23e-79
K00099	1-deoxy-D-xylulose-5-phosphate reductoisomerase [EC:1.1.1.267]	3.06e-41
K11866	STAM-binding protein [EC:3.4.19.12]	7.03e-39
K00053	ketol-acid reductoisomerase [EC:1.1.1.86]	1.77e-33
K21437	ankyrin repeat domain-containing protein 13	1.51e-16
K14376	poly(A) polymerase [EC:2.7.7.19]	5.28e-14
K07195	exocyst complex component 7	5.28e-14
K00162	pyruvate dehydrogenase E1 component beta subunit [EC:1.2.4.1]	4.54e-12
K10398	kinesin family member 11	6.32e-12
K03236	translation initiation factor 1A	6.19e-11
K05349	beta-glucosidase [EC:3.2.1.21]	7.9e-11
K09754	5-O-(4-coumaroyl)-D-quinate 3'-monooxygenase [EC:1.14.14.96]	1.28e-10
K01733	threonine synthase [EC:4.2.3.1]	2.22e-09
K22522	cytokinin riboside 5'-monophosphate phosphoribohydrolase [EC:3.2.2.-]	5.06e-09
K01528	dynamin GTPase [EC:3.6.5.5]	5.08e-09
K00826	branched-chain amino acid aminotransferase [EC:2.6.1.42]	6.51e-08
K17545	serine/threonine-protein kinase ULK4 [EC:2.7.11.1]	1.8e-07
K10908	DNA-directed RNA polymerase, mitochondrial [EC:2.7.7.6]	2.06e-07
K15014	solute carrier family 29 (equilibrative nucleoside transporter), member 1/2/3	4.93e-07
K08956	AFG3 family protein [EC:3.4.24.-]	4.94e-07
K14292	trimethylguanosine synthase [EC:2.1.1.-]	5.76e-07
K01187	alpha-glucosidase [EC:3.2.1.20]	1.3e-06
K08176	MFS transporter, PHS family, inorganic phosphate transporter	1.8e-06
K18490	homeobox protein OTX2	2.4e-06
K16297	serine carboxypeptidase-like clade II [EC:3.4.16.-]	3.86e-06
K09284	AP2-like factor, euAP2 lineage	5.44e-06
K21888	glutathione dehydrogenase/transferase [EC:1.8.5.1 2.5.1.18]	9.44e-06

## Sheet: Table S5
Table S5. GO enrichment of unique genes in S. taccada and S. hainanensis.
ID	Annotation	Adjusted P-value
Enriched GOs of unique genes in S. taccada
GO:0008234	cysteine-type peptidase activity	2.74e-60
GO:0019140	inositol 3-kinase activity	4.08e-14
GO:0004478	methionine adenosyltransferase activity	3.66e-11
GO:0003743	translation initiation factor activity	8.64e-11
GO:0046983	protein dimerization activity	3.97e-09
GO:0043022	ribosome binding	0.000114
GO:0003678	DNA helicase activity	0.000114
GO:0016161	beta-amylase activity	0.000844
GO:0008236	serine-type peptidase activity	0.00344
GO:0016702	oxidoreductase activity, acting on single donors with incorporation of molecular oxygen, incorporation of two atoms of oxygen	0.00344
GO:0016831	carboxy-lyase activity	0.008
GO:0015078	proton transmembrane transporter activity	0.008
GO:0051082	unfolded protein binding	0.0183
GO:0030170	pyridoxal phosphate binding	0.0205
GO:0016168	chlorophyll binding	0.0254
GO:0016773	phosphotransferase activity, alcohol group as acceptor	0.0288
GO:0006508	proteolysis	3.72e-30
GO:0010264	myo-inositol hexakisphosphate biosynthetic process	1.46e-13
GO:0006556	S-adenosylmethionine biosynthetic process	1.06e-10
GO:0006413	translational initiation	1.35e-06
GO:0042256	cytosolic ribosome assembly	2.3e-06
GO:0006656	phosphatidylcholine biosynthetic process	0.000206
GO:0000272	polysaccharide catabolic process	0.00124
GO:0000723	telomere maintenance	0.00127
GO:0015986	proton motive force-driven ATP synthesis	0.00287
GO:0006814	sodium ion transport	0.0446
GO:0009767	photosynthetic electron transport chain	0.0462
GO:0033177	proton-transporting two-sector ATPase complex, proton-transporting domain	0.000384
GO:0045263	proton-transporting ATP synthase complex, coupling factor F(o)	0.000769
GO:0005783	endoplasmic reticulum	0.00194
GO:0009521	photosystem	0.00486
GO:0005737	cytoplasm	0.00801
Enriched GOs of unique genes in S. hainanensis
GO:0030604	1-deoxy-D-xylulose-5-phosphate reductoisomerase activity	2.32e-05
GO:0070402	NADPH binding	2.32e-05
GO:0004185	serine-type carboxypeptidase activity	0.00352
GO:0016702	oxidoreductase activity, acting on single donors with incorporation of molecular oxygen, incorporation of two atoms of oxygen	0.00395
GO:0005337	nucleoside transmembrane transporter activity	0.00395
GO:0004177	aminopeptidase activity	0.0104
GO:0004553	hydrolase activity, hydrolyzing O-glycosyl compounds	0.0168
GO:0004652	polynucleotide adenylyltransferase activity	0.0251
GO:0009082	branched-chain amino acid biosynthetic process	7.76e-05
GO:0006887	exocytosis	0.00181
GO:0015914	phospholipid transport	0.00291
GO:1901642	nucleoside transmembrane transport	0.00383
GO:0008299	isoprenoid biosynthetic process	0.0095
GO:0006508	proteolysis	0.0095
GO:0006413	translational initiation	0.0138
GO:0043631	RNA polyadenylation	0.0181
GO:0000398	mRNA splicing, via spliceosome	0.0434
GO:0005975	carbohydrate metabolic process	0.0434
GO:0000145	exocyst	0.00134

## Sheet: Table S6
Table S6. KEGG enrichment analyses of expanded genes in S. taccada and S. hainanensis.
ID	Annotation	Adjusted P-value
Enriched KOs of expanded genes in S. taccada
K15255	ATP-dependent DNA helicase PIF1 [EC:3.6.4.12]	2.4e-39
K07466	replication factor A1	9.07e-32
K15405	midchain alkane hydroxylase	9.58e-27
K20535	mitogen-activated protein kinase 1/2 [EC:2.7.11.24]	9.13e-26
K16040	trans-resveratrol di-O-methyltransferase [EC:2.1.1.240]	5.04e-15
K12447	UDP-sugar pyrophosphorylase [EC:2.7.7.64]	2.52e-13
K02704	photosystem II CP47 chlorophyll apoprotein	8.96e-12
K15095	(+)-neomenthol dehydrogenase [EC:1.1.1.208]	9.81e-11
K03283	heat shock 70kDa protein 1/2/6/8	7.53e-09
K22686	pro-apoptotic serine protease NMA111 [EC:3.4.21.-]	3.61e-08
K07517	Delta3-Delta2-enoyl-CoA isomerase [EC:5.3.3.8]	5.16e-08
K16675	palmitoyltransferase ZDHHC9/14/18 [EC:2.3.1.225]	1.5e-07
K15078	structure-specific endonuclease subunit SLX1 [EC:3.6.1.-]	2.58e-07
K17278	membrane-associated progesterone receptor component	7.44e-07
K17545	serine/threonine-protein kinase ULK4 [EC:2.7.11.1]	7.44e-07
K12309	beta-galactosidase [EC:3.2.1.23]	3.6e-06
K00284	glutamate synthase (ferredoxin) [EC:1.4.7.1]	3.97e-06
K15813	beta-amyrin synthase [EC:5.4.99.39]	3.97e-06
K13420	LRR receptor-like serine/threonine-protein kinase FLS2 [EC:2.7.11.1]	3.17e-05
K01528	dynamin GTPase [EC:3.6.5.5]	9.71e-05
K04730	interleukin-1 receptor-associated kinase 1 [EC:2.7.11.1]	0.000979
K04706	E3 SUMO-protein ligase PIAS1 [EC:2.3.2.-]	0.001
K21867	potassium channel	0.001
K19613	leucine-rich repeat protein SHOC2	2.4e-39
K02111	F-type H+/Na+-transporting ATPase subunit alpha [EC:7.1.2.2 7.2.2.1]	9.07e-32
K04077	chaperonin GroEL	9.58e-27
K02112	F-type H+/Na+-transporting ATPase subunit beta [EC:7.1.2.2 7.2.2.1]	9.13e-26
K02350	DNA polymerase zeta [EC:2.7.7.7]	5.04e-15
K17086	transmembrane 9 superfamily member 2/4	2.52e-13
K23050	phenylcoumaran benzylic ether reductase [EC:1.3.1.-]	8.96e-12
K08738	cytochrome c	9.81e-11
K11294	nucleolin	7.53e-09
K18195	rhamnogalacturonan endolyase [EC:4.2.2.23]	3.61e-08
K09286	EREBP-like factor	5.16e-08
K12120	phytochrome A	1.5e-07
K19984	exocyst complex component 5	2.58e-07
K01810	glucose-6-phosphate isomerase [EC:5.3.1.9]	7.44e-07
K01184	polygalacturonase [EC:3.2.1.15]	7.44e-07
K15718	linoleate 9S-lipoxygenase [EC:1.13.11.58]	3.6e-06
Enriched KOs of expanded genes in S. hainanensis
K17086	transmembrane 9 superfamily member 2/4	1.15e-222
K17604	zinc finger SWIM domain-containing protein 3	3.22e-145
K11294	nucleolin	1.86e-96
K10406	kinesin family member C2/C3	1.16e-84
K07466	replication factor A1	3.59e-69
K07277	outer membrane protein insertion porin family	1.62e-60
K14677	aminoacylase [EC:3.5.1.14]	9.35e-60
K01303	acylaminoacyl-peptidase [EC:3.4.19.1]	8.87e-56
K15718	linoleate 9S-lipoxygenase [EC:1.13.11.58]	1.84e-55
K20299	vacuolar protein sorting-associated protein 53	4.81e-55
K08738	cytochrome c	3.34e-52
K22804	structural maintenance of chromosomes protein 6	9.15e-44
K18195	rhamnogalacturonan endolyase [EC:4.2.2.23]	9.41e-40
K14857	AdoMet-dependent rRNA methyltransferase SPB1 [EC:2.1.1.-]	1.23e-32
K09533	DnaJ homolog subfamily C member 13	1.29e-32
K16292	KDEL-tailed cysteine endopeptidase [EC:3.4.22.-]	7.11e-32
K14791	periodic tryptophan protein 1	6.52e-25
K16578	CLIP-associating protein 1/2	1.09e-23
K17535	serine/threonine-protein kinase TNNI3K [EC:2.7.11.1]	1.39e-23
K02689	photosystem I P700 chlorophyll a apoprotein A1	1.96e-23
K01188	beta-glucosidase [EC:3.2.1.21]	3.6e-22
K11253	histone H3	6.98e-22
K07478	putative ATPase	2.3e-20
K11838	ubiquitin carboxyl-terminal hydrolase 7 [EC:3.4.19.12]	3.46e-20
K02178	checkpoint serine/threonine-protein kinase [EC:2.7.11.1]	9.68e-20
K05391	cyclic nucleotide gated channel, plant	9.68e-20
K01426	amidase [EC:3.5.1.4]	2.9e-19
K10706	senataxin [EC:3.6.4.-]	8.05e-19
K18811	cyclin D5, plant	8.05e-19
K02886	large subunit ribosomal protein L2	1.29e-18
K09754	5-O-(4-coumaroyl)-D-quinate 3'-monooxygenase [EC:1.14.14.96]	1.84e-18
K00696	sucrose-phosphate synthase [EC:2.4.1.14]	6.92e-18
K10609	cullin 4	3.2e-17
K20624	12-hydroxyjasmonoyl-L-amino acid 12-hydroxylase / fatty acid hydroxylase [EC:1.14.14.49]	5.51e-17
K15503	serine/threonine-protein phosphatase 6 regulatory ankyrin repeat subunit B	1.4e-16
K13447	respiratory burst oxidase [EC:1.6.3.- 1.11.1.-]	8.15e-16
K15255	ATP-dependent DNA helicase PIF1 [EC:3.6.4.12]	9.09e-16
K15711	SWI/SNF-related matrix-associated actin-dependent regulator of chromatin subfamily A3 [EC:3.6.4.- 2.3.2.27]	1.47e-15
K01593	aromatic-L-amino-acid/L-tryptophan decarboxylase [EC:4.1.1.28 4.1.1.105]	1.63e-15
K07760	cyclin-dependent kinase [EC:2.7.11.22]	2.14e-15
K00963	UTP--glucose-1-phosphate uridylyltransferase [EC:2.7.7.9]	3.94e-15
K09833	homogentisate phytyltransferase / homogentisate geranylgeranyltransferase [EC:2.5.1.115 2.5.1.116]	1.55e-14
K19525	vacuolar protein sorting-associated protein 13A/C	1.61e-14
K20924	cellulose synthase-like protein [EC:2.4.1.-]	2.37e-14
K19026	spatacsin	8.52e-14
K21866	ion channel POLLUX/CASTOR	8.52e-14
K01227	mannosyl-glycoprotein endo-beta-N-acetylglucosaminidase [EC:3.2.1.96]	1.53e-13
K08592	sentrin-specific protease 1 [EC:3.4.22.68]	1.53e-13
K13201	nucleolysin TIA-1/TIAR	2.46e-13
K12120	phytochrome A	2.38e-12
K02218	casein kinase 1 [EC:2.7.11.1]	3.98e-12
K20352	p24 family protein delta-1	6.52e-12
K02641	ferredoxin--NADP+ reductase [EC:1.18.1.2]	6.52e-12
K01365	cathepsin L [EC:3.4.22.15]	2.54e-11
K02704	photosystem II CP47 chlorophyll apoprotein	4.67e-11
K13336	peroxin-3	4.67e-11
K12472	epidermal growth factor receptor substrate 15	7.91e-11
K22020	mucin-19	1.44e-10
K15800	germacrene A oxidase [EC:1.14.14.95]	4.01e-10
K12879	THO complex subunit 2	5.61e-10
K12639	cytochrome P450 family 724 subfamily B polypeptide 1 [EC:1.14.13.-]	8.08e-10
K07425	long-chain fatty acid omega-monooxygenase [EC:1.14.14.80]	1.05e-09
K17757	ATP-dependent NAD(P)H-hydrate dehydratase [EC:4.2.1.93]	1.34e-09
K15472	premnaspirodiene oxygenase [EC:1.14.14.151]	1.36e-09
K14318	nuclear pore complex protein Nup88	1.5e-09
K15333	tRNA guanosine-2'-O-methyltransferase [EC:2.1.1.34]	3.85e-09
K01530	phospholipid-translocating ATPase [EC:7.6.2.1]	5.45e-09
K01867	tryptophanyl-tRNA synthetase [EC:6.1.1.2]	2.03e-08
K20888	xyloglucan galactosyltransferase MUR3 [EC:2.4.1.-]	5.1e-08
K01177	beta-amylase [EC:3.2.1.2]	8.93e-08
K14297	nuclear pore complex protein Nup98-Nup96	1.29e-07
K13457	disease resistance protein RPM1	3.62e-07
K08176	MFS transporter, PHS family, inorganic phosphate transporter	3.62e-07
K15190	7SK snRNA methylphosphate capping enzyme [EC:2.1.1.-]	4.89e-07
K10747	DNA ligase 1 [EC:6.5.1.1 6.5.1.6 6.5.1.7]	5.25e-07
K22048	mechanosensitive ion channel protein 4/5/6/7/8/9/10	5.72e-07
K12598	ATP-dependent RNA helicase DOB1 [EC:3.6.4.13]	8.05e-07
K00600	glycine hydroxymethyltransferase [EC:2.1.2.1]	8.33e-07
K15502	serine/threonine-protein phosphatase 6 regulatory ankyrin repeat subunit A	9.46e-07
K07426	cytochrome P450 family 4 subfamily B polypeptide 1 [EC:1.14.14.1]	1.39e-06
K14442	ATP-dependent RNA helicase DHX36 [EC:3.6.4.13]	1.39e-06
K02703	photosystem II P680 reaction center D1 protein [EC:1.10.3.9]	1.49e-06
K05291	phosphatidylinositol glycan, class S	1.89e-06
K01601	ribulose-bisphosphate carboxylase large chain [EC:4.1.1.39]	1.99e-06
K02209	DNA replication licensing factor MCM5 [EC:3.6.4.12]	2.19e-06
K00815	tyrosine aminotransferase [EC:2.6.1.5]	3.07e-06
K02690	photosystem I P700 chlorophyll a apoprotein A2	3.16e-06
K08272	calcium binding protein 39	3.16e-06
K13484	5-hydroxyisourate hydrolase / 2-oxo-4-hydroxy-4-carboxy-5-ureidoimidazoline decarboxylase [EC:3.5.2.17 4.1.1.97]	3.16e-06
K04730	interleukin-1 receptor-associated kinase 1 [EC:2.7.11.1]	6.18e-06
K03515	DNA repair protein REV1 [EC:2.7.7.-]	6.5e-06
K13459	disease resistance protein RPS2	8.23e-06
K00454	lipoxygenase [EC:1.13.11.12]	9.46e-06
K07428	cytochrome P450 family 4 subfamily X [EC:1.14.14.1]	1.22e-05
K10393	kinesin family member 2/24	1.22e-05
K07200	5'-AMP-activated protein kinase, regulatory gamma subunit	1.97e-05
K20178	vacuolar protein sorting-associated protein 8	2.19e-05
K11843	ubiquitin carboxyl-terminal hydrolase 14 [EC:3.4.19.12]	2.22e-05
K02937	large subunit ribosomal protein L7e	3.66e-05
K04706	E3 SUMO-protein ligase PIAS1 [EC:2.3.2.-]	3.66e-05
K20890	xylan alpha-glucuronosyltransferase [EC:2.4.1.-]	3.66e-05
K03046	DNA-directed RNA polymerase subunit beta' [EC:2.7.7.6]	3.66e-05
K01322	prolyl oligopeptidase [EC:3.4.21.26]	3.68e-05
K10256	omega-6 fatty acid desaturase / acyl-lipid omega-6 desaturase (Delta-12 desaturase) [EC:1.14.19.6 1.14.19.22]	5.02e-05
K01870	isoleucyl-tRNA synthetase [EC:6.1.1.5]	5.89e-05
K15032	mTERF domain-containing protein, mitochondrial	8.24e-05
K00699	glucuronosyltransferase [EC:2.4.1.17]	9.36e-05
K13428	LRR receptor-like serine/threonine-protein kinase EFR [EC:2.7.11.1]	0.000144
K19027	zinc finger FYVE domain-containing protein 26	0.000154
K00820	glucosamine---fructose-6-phosphate aminotransferase (isomerizing) [EC:2.6.1.16]	0.00018
K09420	transcriptional activator Myb	0.000201
K13493	cytokinin-N-glucosyltransferase [EC:2.4.1.-]	0.000214
K13356	alcohol-forming fatty acyl-CoA reductase [EC:1.2.1.84]	0.000231
K11982	E3 ubiquitin-protein ligase RNF115/126 [EC:2.3.2.27]	0.000245
K11650	SWI/SNF-related matrix-associated actin-dependent regulator of chromatin subfamily D	0.000274
K00053	ketol-acid reductoisomerase [EC:1.1.1.86]	0.000333
K13124	mitogen-activated protein kinase organizer 1	0.000348
K04077	chaperonin GroEL	0.000387
K16196	eukaryotic translation initiation factor 2-alpha kinase 4 [EC:2.7.11.1]	0.000532
K00028	malate dehydrogenase (decarboxylating) [EC:1.1.1.39]	0.0006
K00799	glutathione S-transferase [EC:2.5.1.18]	0.000725
K11267	sister chromatid cohesion protein PDS5	0.00103
K10592	E3 ubiquitin-protein ligase HUWE1 [EC:2.3.2.26]	0.00165
K07904	Ras-related protein Rab-11A	0.0017
K15803	(-)-germacrene D synthase [EC:4.2.3.75]	0.00185
K01184	polygalacturonase [EC:3.2.1.15]	0.00189
K16296	serine carboxypeptidase-like clade I [EC:3.4.16.-]	0.00224
K10523	speckle-type POZ protein	0.00224
K03283	heat shock 70kDa protein 1/2/6/8	0.00492
K13199	plasminogen activator inhibitor 1 RNA-binding protein	0.00492
K14568	rRNA small subunit pseudouridine methyltransferase Nep1 [EC:2.1.1.260]	0.00492
K06911	uncharacterized protein	0.00556
K20471	coatomer subunit delta	0.0074
K01051	pectinesterase [EC:3.1.1.11]	0.00768
K01528	dynamin GTPase [EC:3.6.5.5]	0.0091
K20777	exonuclease 3'-5' domain-containing protein 2 [EC:3.1.11.1]	0.0091
K08064	nuclear transcription factor Y, alpha	0.0104
K12619	5'-3' exoribonuclease 2 [EC:3.1.13.-]	0.0147
K11643	chromodomain-helicase-DNA-binding protein 4 [EC:3.6.4.12]	0.018
K22390	acid phosphatase type 7	0.0192
K03549	KUP system potassium uptake protein	0.0201
K10756	replication factor C subunit 3/5	0.0397
K19042	E3 ubiquitin-protein ligase BOI and related proteins [EC:2.3.2.27]	0.0426

## Sheet: Table S7
Table S7. KEGG enrichment analyses of expanded genes in S. taccada and S. hainanensis
ID	Annotation	Adjusted P-value
Enriched GOs of expanded genes in S. taccada
GO:0016168	chlorophyll binding	4.5e-23
GO:0004129	cytochrome-c oxidase activity	2e-11
GO:0003678	DNA helicase activity	4.99e-11
GO:0008171	O-methyltransferase activity	3.59e-10
GO:0020037	heme binding	7.12e-07
GO:0045156	electron transporter, transferring electrons within the cyclic electron transport pathway of photosynthesis activity	0.000159
GO:0043531	ADP binding	0.000439
GO:0004523	RNA-DNA hybrid ribonuclease activity	0.000439
GO:0008168	methyltransferase activity	0.0006
GO:0016705	oxidoreductase activity, acting on paired donors, with incorporation or reduction of molecular oxygen	0.0006
GO:0005506	iron ion binding	0.00106
GO:0004553	hydrolase activity, hydrolyzing O-glycosyl compounds	0.0123
GO:0046983	protein dimerization activity	0.0158
GO:0009767	photosynthetic electron transport chain	9.29e-24
GO:0019684	photosynthesis, light reaction	1.29e-15
GO:0000723	telomere maintenance	1.76e-12
GO:0006281	DNA repair	4e-09
GO:0009772	photosynthetic electron transport in photosystem II	4.92e-05
GO:0005975	carbohydrate metabolic process	0.0456
GO:0009521	photosystem	1.97e-25
GO:0005622	intracellular anatomical structure	0.00385
Enriched GOs of expanded genes in S. hainanensis
GO:0008234	cysteine-type peptidase activity	1.31e-42
GO:0004803	transposase activity	6.93e-16
GO:0004523	RNA-DNA hybrid ribonuclease activity	2.95e-11
GO:0016984	ribulose-bisphosphate carboxylase activity	1.53e-10
GO:0030247	polysaccharide binding	8.52e-08
GO:0003690	double-stranded DNA binding	1.42e-06
GO:0003993	acid phosphatase activity	1.68e-05
GO:0004674	protein serine/threonine kinase activity	2.46e-05
GO:0004252	serine-type endopeptidase activity	0.000845
GO:0003989	acetyl-CoA carboxylase activity	0.0339
GO:0003678	DNA helicase activity	0.045
GO:0015074	DNA integration	1.94e-32
GO:0006508	proteolysis	2.49e-26
GO:0006313	transposition, DNA-mediated	6.45e-18
GO:0048544	recognition of pollen	3.05e-15
GO:0032196	transposition	6.32e-15
GO:0015979	photosynthesis	1.46e-12
GO:0015977	carbon fixation	1.78e-11
GO:0031347	regulation of defense response	1.02e-09
GO:0071446	cellular response to salicylic acid stimulus	1.02e-09
GO:2000031	regulation of salicylic acid mediated signaling pathway	1.02e-09
GO:0009082	branched-chain amino acid biosynthetic process	5.94e-07
GO:0000723	telomere maintenance	0.0011
GO:0006950	response to stress	0.0197
GO:0006629	lipid metabolic process	0.0357
GO:0009579	thylakoid	5.29e-20
GO:0009522	photosystem I	1.59e-18
GO:0009507	chloroplast	6.7e-15
GO:0009317	acetyl-CoA carboxylase complex	0.000624
GO:0005622	intracellular anatomical structure	0.0322

## Sheet: Table S8
Table S8. GO enrichment of gene families expanded in one Scaevola species while contracted in the other.
ID	Annotation	Adjusted P-value
Enriched GOs of gene families expanded in S. taccada while contracted in S. hainanensis
GO:0005783	endoplasmic reticulum	4.77617e-14
GO:0045263	proton-transporting ATP synthase complex	2.54661e-08
GO:0033177	proton-transporting domain	7.09955e-08
GO:0009772	photosynthetic electron transport in photosystem II	7.34831e-51
GO:0019684	photosynthesis, light reaction	1.88104e-46
GO:0010264	myo-inositol hexakisphosphate biosynthetic process	9.3773e-36
GO:0006801	superoxide metabolic process	8.7291e-21
GO:0044571	[2Fe-2S] cluster assembly	1.59534e-10
GO:0000272	polysaccharide catabolic process	1.97091e-09
GO:0006457	protein folding	4.51332e-06
GO:0000723	telomere maintenance	8.03923e-05
GO:0015986	proton motive force-driven ATP synthesis	0.000905904
GO:0048544	recognition of pollen	0.0115566
GO:0006281	DNA repair	0.0180943
GO:0045735	nutrient reservoir activity	7.7462e-48
GO:0045156	electron transport pathway of photosynthesis activity	1.85098e-45
GO:0030145	manganese ion binding	3.70137e-44
GO:0019140	inositol 3-kinase activity	1.49353e-32
GO:0031071	cysteine desulfurase activity	2.83977e-09
GO:0016161	beta-amylase activity	4.60817e-08
GO:0004784	superoxide dismutase activity	4.60817e-08
GO:0051082	unfolded protein binding	1.69917e-06
GO:0046872	metal ion binding	8.76828e-06
GO:0016773	phosphotransferase activity, alcohol group as acceptor	2.98931e-05
GO:0016702	oxidoreductase activity, acting on single donors with incorporation of molecular oxygen, incorporation of two atoms of oxygen	3.61752e-05
GO:0019843	rRNA binding	0.000505828
GO:0003678	DNA helicase activity	0.0015334
GO:0004523	RNA-DNA hybrid ribonuclease activity	0.00264132
GO:0015078	proton transmembrane transporter activity	0.00740961
Enriched GOs of gene families expanded in S. hainanensis while contracted in S. taccada
GO:0009579	thylakoid	9.79693e-33
GO:0009522	photosystem I	8.50904e-31
GO:0009317	acetyl-CoA carboxylase complex	5.14284e-05
GO:0015074	DNA integration	8.69376e-47
GO:0006313	transposition, DNA-mediated	9.8874e-23
GO:0015977	carbon fixation	2.4647e-20
GO:0032196	transposition	2.43111e-19
GO:0015979	photosynthesis	1.29555e-17
GO:0009082	branched-chain amino acid biosynthetic process	6.90495e-08
GO:0006629	lipid metabolic process	1.29038e-05
GO:0004803	transposase activity	2.33752e-20
GO:0016984	ribulose-bisphosphate carboxylase activity	2.98417e-20
GO:0008234	cysteine-type peptidase activity	1.95277e-19
GO:0030247	polysaccharide binding	2.17208e-17
GO:0004523	RNA-DNA hybrid ribonuclease activity	7.18329e-13
GO:0003993	acid phosphatase activity	2.00521e-08
GO:0000287	magnesium ion binding	4.82112e-05
GO:0003989	acetyl-CoA carboxylase activity	0.00281598
GO:0005507	copper ion binding	0.00621999

## Sheet: Table S9
Table S9. Genes under positive selection on the branch of S. taccada.
Ortholog in Arabidopsis thaliana	Ortholog in Scaevola taccada	Primary Gene Symbol
AT3G24503.1	evm.model.unplaced_scaffold47971.1	aldehyde
AT3G22550.1	evm.model.unplaced_scaffold27418.1	Protein
AT2G27920.1	evm.model.chr1.4689	serine
AT5G67360.1	evm.model.unplaced_scaffold27881.1	Subtilase
AT2G32950.1	evm.model.chr4.289	Transducin/WD40
AT1G42960.1	evm.model.chr8.2726	expressed
AT5G02810.1	evm.model.chr4.4667	pseudo-response
AT1G74520.1	evm.model.chr2.537	HVA22
AT5G08560.1	evm.model.chr7.2611	transducin
AT4G02940.1	evm.model.unplaced_scaffold51145.1	oxidoreductase,
AT1G55270.1	evm.model.chr1.5194	Galactose
AT1G53050.1	evm.model.chr1.6934	Protein
AT3G60340.1	evm.model.chr5.4284	alpha/beta-Hydrolases
AT5G19820.1	evm.model.chr1.5238	ARM
AT5G57330.1	evm.model.chr2.5483	Galactose
AT4G00440.2	evm.model.chr1.402	Protein
AT1G08510.1	evm.model.chr2.6587	fatty
AT1G56720.1	evm.model.chr2.4380	Protein
AT5G62090.1	evm.model.chr4.5883	SEUSS-like
AT5G60750.1	evm.model.chr5.1150	CAAX
AT1G47740.1	evm.model.chr2.2895	PPPDE
AT1G28520.1	evm.model.chr1.1405	vascular
AT1G02090.1	evm.model.chr4.962	Proteasome
AT4G31430.2	evm.model.chr5.2912	unknown
AT4G02930.1	evm.model.chr6.5321	GTP
AT5G07990.1	evm.model.chr2.727	Cytochrome
AT2G38320.1	evm.model.chr6.490	TRICHOME
AT1G46264.1	evm.model.unplaced_scaffold37932.1	heat
AT1G22310.2	evm.model.unplaced_scaffold33744.1	methyl-CPG-binding
AT5G35180.4	evm.model.chr2.6128	Protein
AT4G38240.1	evm.model.chr7.50	alpha-1,3-mannosyl-glycoprotein
AT4G32280.1	evm.model.chr5.647	indole-3-acetic
AT5G53480.1	evm.model.chr4.6207	ARM
AT5G17990.1	evm.model.chr2.1469	tryptophan
AT1G67060.1	evm.model.chr8.3390	unknown
AT2G36200.2	evm.model.chr6.3403	P-loop
AT4G05530.1	evm.model.chr4.276	indole-3-butyric
AT3G22660.1	evm.model.chr4.5747	rRNA
AT5G23540.1	evm.model.chr2.3136	Mov34/MPN/PAD-1
AT4G39820.1	evm.model.chr7.4850	Tetratricopeptide
AT1G14000.1	evm.model.chr7.4516	VH1-interacting
AT1G75710.1	evm.model.unplaced_scaffold52249.1	C2H2-like
AT3G08710.1	evm.model.chr6.99	thioredoxin
AT5G60790.1	evm.model.chr1.4774	ABC
AT3G48750.1	evm.model.chr8.219	cell
AT1G19530.1	evm.model.unplaced_scaffold40876.1	unknown
AT3G06040.1	evm.model.chr2.1434	Ribosomal
AT5G13500.1	evm.model.chr4.2252	unknown
AT5G42950.1	evm.model.chr2.2820	GYF
AT1G74360.1	evm.model.chr2.660	Leucine-rich
AT4G07960.1	evm.model.chr3.6821	Cellulose-synthase-like
AT5G42090.1	evm.model.chr5.5730	Lung
AT5G02280.1	evm.model.chr8.1717	SNARE-like
AT2G26140.1	evm.model.chr5.1839	FTSH
AT1G30540.1	evm.model.chr8.1347	Actin-like
AT5G20350.1	evm.model.chr2.6221	Ankyrin
AT4G34260.1	evm.model.chr3.320	1,2-alpha-L-fucosidases
AT1G17210.1	evm.model.chr1.6535	IAP-like
AT3G20490.1	evm.model.chr1.7211	unknown
AT5G50850.1	evm.model.chr7.5433	Transketolase
AT1G24460.1	evm.model.chr7.5241	unknown
AT3G09600.1	evm.model.chr1.3585	Homeodomain-like
AT2G28050.1	evm.model.chr1.4800	Pentatricopeptide
AT4G30810.1	evm.model.chr2.5910	serine
AT3G29400.1	evm.model.chr3.3373	exocyst
AT1G25350.2	evm.model.chr7.3828	glutamine-tRNA
AT3G20860.1	evm.model.chr6.2976	NIMA-related
AT1G65260.1	evm.model.chr8.3606	plastid
AT4G10890.1	evm.model.chr5.5605	unknown
AT5G41760.1	evm.model.chr1.220	Nucleotide-sugar
AT1G57600.1	evm.model.chr1.1477	MBOAT
AT1G08280.1	evm.model.chr1.4507	Glycosyltransferase
AT5G48020.1	evm.model.unplaced_scaffold41165.1	2-oxoglutarate
AT5G47780.1	evm.model.chr4.21	galacturonosyltransferase
AT5G20110.1	evm.model.chr2.6449	Dynein
AT4G16160.2	evm.model.chr5.378	Mitochondrial
AT4G34460.1	evm.model.chr1.6037	GTP
AT4G01400.1	evm.model.chr3.575	FUNCTIONS
AT5G50870.2	evm.model.chr2.1884	ubiquitin-conjugating
AT4G38270.1	evm.model.chr7.84	galacturonosyltransferase
AT1G23740.1	evm.model.chr7.4982	Oxidoreductase,
AT4G19180.1	evm.model.chr4.5316	GDA1/CD39
AT5G36290.1	evm.model.chr2.2315	Uncharacterized
AT5G53460.1	evm.model.chr4.6156	NADH-dependent
AT3G47420.1	evm.model.chr4.5678	phosphate
AT1G74260.1	evm.model.chr3.5832	purine
AT3G01360.1	evm.model.chr3.2313	Family
AT3G54220.1	evm.model.chr8.3254	GRAS
AT2G38280.1	evm.model.chr3.4274	AMP
AT3G24840.1	evm.model.chr6.4662	Sec14p-like
AT2G20300.1	evm.model.chr6.4779	Protein
AT4G19670.1	evm.model.chr3.4537	RING/U-box
AT4G20260.4	evm.model.chr3.3838	plasma-membrane
AT4G37270.1	evm.model.unplaced_scaffold40423.1	heavy
AT1G71950.1	evm.model.chr4.3051	Proteinase
AT1G73990.1	evm.model.chr8.2673	signal
AT5G13630.1	evm.model.chr6.2743	magnesium-chelatase
AT4G21790.1	evm.model.chr4.434	tobamovirus
AT5G43150.1	evm.model.chr2.2013	unknown
AT5G47040.1	evm.model.chr5.4501	lon
AT3G16560.1	evm.model.chr5.2470	Protein
AT1G48090.1	evm.model.chr5.125	calcium-dependent
AT5G03720.1	evm.model.chr1.2742	heat
AT5G13030.1	evm.model.chr1.5112	unknown
AT2G19940.1	evm.model.chr3.108	oxidoreductases,
AT3G20475.1	evm.model.chr4.6199	MUTS-homologue
AT1G19490.1	evm.model.unplaced_scaffold30430.1	Basic-leucine
AT5G46630.2	evm.model.chr5.4758	Clathrin
AT2G05920.1	evm.model.chr2.7148	Subtilase
AT5G35200.1	evm.model.chr2.6285	ENTH/ANTH/VHS
AT1G09530.1	evm.model.unplaced_scaffold41514.1	phytochrome
AT4G38600.1	evm.model.chr7.354	HEAT
AT2G20810.1	evm.model.chr7.1114	galacturonosyltransferase
AT3G63520.1	evm.model.chr4.1807	carotenoid
AT4G16660.1	evm.model.chr2.5255	heat
AT1G14610.1	evm.model.chr2.4992	valyl-tRNA
AT3G07860.1	evm.model.chr8.4258	Ubiquitin-like
AT5G13610.1	evm.model.chr4.4685	Protein
AT5G05690.1	evm.model.unplaced_scaffold33391.1	Cytochrome
AT2G20930.1	evm.model.chr7.279	SNARE-like
AT1G19485.1	evm.model.chr6.628	Transducin/WD40
AT5G64930.1	evm.model.chr3.5124	CPR5
AT4G38130.1	evm.model.chr5.1213	histone
AT3G20250.1	evm.model.chr2.5307	pumilio
AT3G08020.1	evm.model.unplaced_scaffold23712.1	PHD
AT5G44790.1	evm.model.chr3.4148	copper-exporting
AT2G36000.1	evm.model.chr1.4143	Mitochondrial
AT2G47770.1	evm.model.chr6.5496	TSPO(outer
AT2G40940.1	evm.model.unplaced_scaffold27892.1	ethylene
AT2G21790.1	evm.model.chr3.4959	ribonucleotide
AT5G62790.2	evm.model.chr2.1412	1-deoxy-D-xylulose
AT5G01740.1	evm.model.chr6.318	Nuclear
AT1G07210.1	evm.model.chr6.4083	Ribosomal
AT3G25160.1	evm.model.chr6.4593	ER
AT3G20070.1	evm.model.chr3.2595	titan9
AT1G50500.2	evm.model.chr1.734	Membrane
AT4G00720.1	evm.model.chr1.558	shaggy-like
AT3G61250.1	evm.model.chr1.486	myb
AT1G11890.1	evm.model.unplaced_scaffold42028.1	Synaptobrevin
AT5G63460.4	evm.model.unplaced_scaffold46569.1	SAP
AT3G47520.1	evm.model.chr2.591	malate
AT1G34300.1	evm.model.chr3.5579	lectin
AT4G15180.1	evm.model.chr7.861	SET
AT1G64350.1	evm.model.chr5.5512	Transducin/WD40
AT5G11850.1	evm.model.chr5.1766	Protein
AT1G04400.2	evm.model.chr8.2128	cryptochrome
AT5G03770.1	evm.model.chr1.2509	KDO
AT5G36210.1	evm.model.chr1.3697	alpha/beta-Hydrolases
AT5G26360.1	evm.model.chr1.3822	TCP-1/cpn60
AT3G24160.1	evm.model.chr1.5644	putative
AT1G28320.1	evm.model.chr1.1291	protease-related
AT5G46030.1	evm.model.chr1.1406	unknown
AT5G55810.2	evm.model.chr1.7453	nicotinate/nicotinamide
AT1G55320.1	evm.model.chr1.5208	acyl-activating
AT2G26460.1	evm.model.chr2.85	RED
AT5G20635.1	evm.model.chr2.7150	FUNCTIONS
AT3G62940.2	evm.model.chr2.5977	Cysteine
AT5G57120.1	evm.model.chr2.5423	FUNCTIONS
AT1G06510.1	evm.model.chr7.1978	unknown
AT5G18610.1	evm.model.chr5.2143	Protein
AT3G10260.3	evm.model.chr7.2541	Reticulon
AT3G18290.1	evm.model.chr7.3861	zinc
AT1G34130.1	evm.model.chr8.3719	staurosporin
AT4G16310.1	evm.model.chr2.2601	LSD1-like
AT1G78770.1	evm.model.chr5.5575	anaphase
AT5G10150.1	evm.model.unplaced_scaffold30157.1	Domain
AT5G48870.1	evm.model.chr6.4731	Small
AT1G65700.3	evm.model.chr8.2617	Small
AT4G39840.1	evm.model.chr3.1785	unknown
AT5G66920.1	evm.model.chr3.2950	SKU5
AT1G58340.1	evm.model.chr3.6721	MATE
AT1G19340.1	evm.model.chr2.2912	Methyltransferase
AT1G17680.1	evm.model.chr8.341	tetratricopeptide
AT1G62390.1	evm.model.chr4.304	Octicosapeptide/Phox/Bem1p
AT4G04180.1	evm.model.chr4.318	P-loop
AT4G18593.1	evm.model.unplaced_scaffold33098.1	dual
AT2G13560.1	evm.model.chr4.1114	NAD-dependent
AT5G43600.1	evm.model.chr8.729	ureidoglycolate
AT4G29910.1	evm.model.chr3.5916	origin
AT3G06880.2	evm.model.chr5.2239	Transducin/WD40
AT1G32200.1	evm.model.chr5.4909	phospholipid/glycerol
AT3G06780.1	evm.model.chr2.4708	glycine-rich
AT5G13780.1	evm.model.chr5.3415	Acyl-CoA
AT4G31150.1	evm.model.chr8.1887	endonuclease
AT5G02880.1	evm.model.chr1.3576	ubiquitin-protein
AT3G59660.1	evm.model.chr1.5948	C2
AT2G19450.1	evm.model.chr2.7037	membrane
AT2G19260.1	evm.model.chr2.5892	RING/FYVE/PHD
AT1G78630.1	evm.model.chr1.6677	Ribosomal
AT1G63440.1	evm.model.chr5.5156	heavy
AT3G26060.2	evm.model.chr2.7212	Thioredoxin
AT2G05830.1	evm.model.chr2.7164	NagB/RpiA/CoA
AT4G13345.1	evm.model.chr2.6626	Serinc-domain
AT1G68890.1	evm.model.chr7.3383	magnesium
AT4G35520.1	evm.model.chr8.2752	MUTL
AT5G19140.1	evm.model.unplaced_scaffold51430.1	Aluminium
AT1G59760.1	evm.model.chr3.1131	RNA
AT1G23230.1	evm.model.chr7.4263	CONTAINS
AT1G12410.1	evm.model.chr5.3857	CLP
AT1G63490.1	evm.model.chr5.5211	transcription
AT1G64520.1	evm.model.chr5.5601	regulatory
AT4G32650.1	evm.model.chr5.1308	potassium
AT2G02860.1	evm.model.chr7.4666	sucrose
AT3G06580.1	evm.model.chr5.241	Mevalonate/galactokinase
AT1G60170.1	evm.model.chr7.4957	pre-mRNA
AT5G13240.1	evm.model.chr7.4014	transcription
AT3G55830.1	evm.model.unplaced_scaffold25905.1	Nucleotide-diphospho-sugar
AT4G25720.1	evm.model.chr4.6002	glutaminyl
AT1G42990.1	evm.model.chr8.4501	basic
AT1G73470.3	evm.model.chr8.3727	unknown
AT2G13540.1	evm.model.chr1.7688	ARM
AT5G24300.1	evm.model.chr4.6184	Glycogen/starch
AT3G05100.1	evm.model.chr3.5871	S-adenosyl-L-methionine-dependent
AT5G05230.1	evm.model.chr4.5446	RING/U-box
AT1G71440.1	evm.model.chr3.3842	tubulin
AT1G27700.1	evm.model.chr2.3705	Syntaxin/t-SNARE
AT2G06210.1	evm.model.chr2.7112	binding
AT2G43000.1	evm.model.unplaced_scaffold13579.1	NAC
AT1G49850.1	evm.model.chr3.286	RING/U-box
AT1G43800.1	evm.model.chr3.5809	Plant
AT3G43860.1	evm.model.chr2.5113	glycosyl
AT3G23890.1	evm.model.chr4.1838	topoisomerase
AT1G63855.3	evm.model.chr8.2949	Putative
AT5G15540.1	evm.model.chr3.3430	PHD
AT5G04360.1	evm.model.chr4.4137	limit
AT1G09340.1	evm.model.chr6.1614	chloroplast
AT3G57520.1	evm.model.chr6.2868	seed
AT4G02580.1	evm.model.chr6.5090	NADH-ubiquinone
AT5G65840.1	evm.model.chr3.2491	Thioredoxin
AT5G15400.1	evm.model.chr3.3533	U-box
AT1G58230.1	evm.model.chr3.6461	binding
AT3G01440.1	evm.model.unplaced_scaffold41951.1	PsbQ-like
AT4G28560.1	evm.model.chr3.3462	ROP-interactive
AT3G63190.1	evm.model.chr6.5228	ribosome
AT2G34560.2	evm.model.chr4.2672	P-loop
AT4G21060.1	evm.model.chr4.2390	Galactosyltransferase
AT1G30360.1	evm.model.chr4.2391	Early-responsive
AT1G74900.1	evm.model.chr6.4630	Pentatricopeptide
AT4G08455.1	evm.model.chr3.5621	BTB/POZ
AT4G00450.1	evm.model.chr1.403	RNA
AT5G16300.1	evm.model.chr1.4353	Vps51/Vps67
AT5G13800.2	evm.model.chr4.2026	pheophytinase
AT5G56960.1	evm.model.unplaced_scaffold40907.1	basic
AT2G19880.2	evm.model.unplaced_scaffold40679.1	Nucleotide-diphospho-sugar
AT2G22010.2	evm.model.chr3.5036	related
AT3G20630.1	evm.model.chr1.7037	ubiquitin-specific
AT1G79390.1	evm.model.chr1.7748	unknown
AT3G42050.1	evm.model.chr8.1320	vacuolar
AT3G27530.1	evm.model.chr5.5322	golgin
AT1G34360.1	evm.model.chr2.4869	translation
AT4G32680.1	evm.model.chr5.1273	unknown
AT3G17205.1	evm.model.chr5.243	ubiquitin
AT3G55760.1	evm.model.chr2.4281	unknown
AT5G19680.1	evm.model.chr2.6782	Leucine-rich
AT5G57770.1	evm.model.chr2.5815	Plant
AT1G04210.1	evm.model.chr3.4837	Leucine-rich
AT4G04920.1	evm.model.chr1.1165	sensitive
AT5G45960.1	evm.model.chr1.1420	GDSL-like
AT5G46880.1	evm.model.chr5.3794	homeobox-7
AT2G35470.1	evm.model.chr5.3760	unknown
AT3G25100.1	evm.model.chr7.5178	cell
AT3G22290.1	evm.model.chr7.2042	Endoplasmic
AT1G14780.1	evm.model.chr7.3107	MAC/Perforin
AT5G24470.1	evm.model.chr4.6290	pseudo-response
AT3G17970.1	evm.model.chr8.3702	translocon
AT5G11540.1	evm.model.unplaced_scaffold52914.1	D-arabinono-1,4-lactone
AT2G06000.1	evm.model.chr3.775	Pentatricopeptide
AT5G12220.1	evm.model.chr8.1576	las1-like
AT5G10020.1	evm.model.chr3.5109	Leucine-rich
AT4G35760.1	evm.model.unplaced_scaffold4668.1	NAD(P)H
AT5G14850.1	evm.model.chr2.5816	Alg9-like
AT5G53730.1	evm.model.chr4.6292	Late
AT1G72560.1	evm.model.chr2.1266	ARM
AT4G01560.1	evm.model.chr6.2243	Ribosomal
AT3G24420.1	evm.model.unplaced_scaffold50621.1	alpha/beta-Hydrolases
AT2G24765.1	evm.model.chr2.5651	ADP-ribosylation
AT2G38000.1	evm.model.chr6.1333	chaperone
AT2G19490.1	evm.model.chr2.7003	recA
AT4G25120.1	evm.model.unplaced_scaffold31496.1	P-loop
AT1G18340.1	evm.model.chr8.2632	basal
AT3G01370.1	evm.model.chr3.2311	CRM
AT3G12685.1	evm.model.chr1.7740	Acid
AT3G57570.2	evm.model.chr6.2910	ARM
AT2G30330.1	evm.model.chr6.4258	GCN5L1
AT5G44000.1	evm.model.chr6.4844	Glutathione
AT3G62880.1	evm.model.chr5.3706	Mitochondrial
AT1G61000.1	evm.model.chr3.884	FUNCTIONS
AT4G39470.1	evm.model.chr3.5942	Tetratricopeptide
AT5G66330.1	evm.model.chr8.3095	Leucine-rich
AT4G17760.1	evm.model.chr5.4877	damaged
AT4G25000.1	evm.model.chr2.3223	alpha-amylase-like
AT1G27630.1	evm.model.chr2.4057	cyclin
AT1G50240.2	evm.model.chr4.6394	Protein
AT3G48470.1	evm.model.chr2.1673	embryo
AT1G64570.1	evm.model.chr4.510	Homeodomain-like
AT1G30370.1	evm.model.chr5.1710	alpha/beta-Hydrolases
AT2G38695.3	evm.model.chr4.2441	unknown
AT2G46700.1	evm.model.chr1.40	CDPK-related
AT1G79810.1	evm.model.unplaced_scaffold3909.4	Pex2/Pex12
AT1G33780.1	evm.model.chr2.3938	Protein
AT1G12790.1	evm.model.chr2.4039	CONTAINS
AT3G56870.1	evm.model.chr2.2831	unknown
AT1G21370.1	evm.model.chr3.5847	unknown
AT3G15520.1	evm.model.unplaced_scaffold3021.1	Cyclophilin-like
AT4G16745.2	evm.model.chr5.4186	Exostosin
AT2G40690.1	evm.model.chr4.5455	NAD-dependent
AT2G35260.1	evm.model.chr5.4780	unknown
AT4G31600.1	evm.model.chr5.2098	UDP-N-acetylglucosamine
AT3G53130.1	evm.model.chr1.2732	Cytochrome
AT3G24170.1	evm.model.chr1.5642	glutathione-disulfide
AT5G46020.1	evm.model.chr1.1408	CONTAINS
AT1G61770.1	evm.model.chr4.564	Chaperone
AT3G19260.1	evm.model.chr3.178	LAG1
AT1G08390.1	evm.model.chr1.4659	unknown
AT5G20040.3	evm.model.chr1.6796	isopentenyltransferase
AT1G56050.1	evm.model.chr1.7640	GTP-binding
AT3G24220.1	evm.model.chr1.5776	nine-cis-epoxycarotenoid
AT4G11790.1	evm.model.chr5.5022	Pleckstrin
AT2G03140.2	evm.model.chr2.99	alpha/beta-Hydrolases
AT5G11810.1	evm.model.chr5.1750	unknown
AT3G52150.1	evm.model.chr4.1623	RNA-binding
AT4G00590.1	evm.model.chr1.497	N-terminal
AT5G30490.1	evm.model.chr1.2366	CONTAINS
AT1G25570.1	evm.model.chr7.3647	Di-glucose
AT1G67620.1	evm.model.chr7.5302	Lojap-related
AT1G60490.1	evm.model.chr7.5021	vacuolar
AT5G13120.1	evm.model.chr7.5413	cyclophilin
AT1G69340.1	evm.model.chr7.4437	appr-1-p
AT2G01440.1	evm.model.chr7.4119	DEAD/DEAH
AT4G26450.1	evm.model.chr1.7564	unknown
AT5G11500.1	evm.model.chr5.1156	unknown
AT3G17465.1	evm.model.chr5.45	ribosomal
AT3G25860.1	evm.model.chr7.3711	2-oxoacid
AT3G22980.1	evm.model.unplaced_scaffold55449.1	Ribosomal
AT1G09870.1	evm.model.chr4.5317	histidine
AT5G51540.1	evm.model.chr4.5719	Zincin-like
AT5G52030.2	evm.model.unplaced_scaffold30365.1	TraB
AT5G07270.1	evm.model.unplaced_scaffold32575.1	XB3
AT1G20300.1	evm.model.chr5.2245	Pentatricopeptide
AT5G22090.1	evm.model.unplaced_scaffold50518.1	Protein
AT5G64940.1	evm.model.chr3.5086	ABC2
AT4G39520.1	evm.model.chr3.4982	GTP-binding
AT5G67100.1	evm.model.chr3.2775	DNA-directed
AT1G51310.1	evm.model.chr1.4986	transferases;tRNA
AT1G08640.1	evm.model.chr4.3257	Chloroplast
AT3G54300.1	evm.model.chr4.3741	vesicle-associated
AT1G07910.1	evm.model.unplaced_scaffold2421.3	RNAligase
AT1G64890.1	evm.model.chr4.6455	Major
AT1G76240.1	evm.model.chr8.4331	Arabidopsis
AT3G56130.1	evm.model.chr4.5352	biotin/lipoyl
AT2G39190.2	evm.model.chr4.4531	Protein
AT1G78280.1	evm.model.chr3.6413	transferases,
AT1G21350.3	evm.model.chr3.5859	Thioredoxin
AT1G74730.1	evm.model.unplaced_scaffold32352.1	Protein
AT5G62810.1	evm.model.unplaced_scaffold21301.1	peroxin
AT4G26980.1	evm.model.chr1.7239	RNI-like
AT1G53490.1	evm.model.chr1.6672	RING/U-box
AT2G15240.1	evm.model.unplaced_scaffold48205.1	UNC-50
AT2G07690.1	evm.model.chr2.6124	Minichromosome
AT3G57060.2	evm.model.chr6.1871	binding
AT2G19540.1	evm.model.chr2.6968	Transducin
AT4G03200.1	evm.model.chr6.5443	catalytics
AT3G21640.1	evm.model.chr4.1830	FKBP-type
AT5G14580.1	evm.model.chr3.2174	polyribonucleotide
AT5G14260.3	evm.model.chr3.2038	Rubisco
AT1G34640.1	evm.model.chr3.6351	peptidases
AT3G09210.1	evm.model.chr6.1289	plastid
AT3G57630.1	evm.model.chr6.2940	exostosin
AT1G07590.1	evm.model.chr6.3693	Tetratricopeptide
AT3G25470.1	evm.model.chr6.4461	bacterial
AT5G44030.1	evm.model.chr6.4865	cellulose
AT4G01800.2	evm.model.chr2.46	Albino
AT5G47790.1	evm.model.chr4.44	SMAD/FHA
AT1G62400.1	evm.model.chr4.274	Protein
AT4G13590.1	evm.model.chr1.5804	Uncharacterized
AT4G21070.1	evm.model.chr4.2555	breast
AT2G34680.1	evm.model.chr4.2301	Outer
AT2G34450.2	evm.model.chr1.2271	HMG-box
AT3G60740.1	evm.model.chr1.865	ARM
AT4G00090.1	evm.model.chr1.784	Transducin/WD40
AT3G13860.1	evm.model.chr2.1160	heat
AT3G21300.1	evm.model.chr2.1094	RNA
AT1G35510.1	evm.model.chr4.2999	O-fucosyltransferase
AT3G54280.2	evm.model.unplaced_scaffold51025.1	DNA
AT4G31120.1	evm.model.chr5.2967	SHK1
AT4G15563.1	evm.model.chr5.1786	unknown
AT3G49170.1	evm.model.chr3.1483	Tetratricopeptide
AT3G44880.1	evm.model.chr1.4697	Pheophorbide
AT4G10650.1	evm.model.chr4.1242	P-loop
AT4G04870.1	evm.model.chr4.415	cardiolipin
AT4G25910.1	evm.model.chr2.5495	NFU
AT5G09420.1	evm.model.chr3.623	translocon
AT5G18140.1	evm.model.chr1.4299	Chaperone
AT2G25530.1	evm.model.chr5.693	AFG1-like
AT3G06290.1	evm.model.chr2.2482	SAC3/GANP/Nin1/mts3/eIF-3
AT5G19370.1	evm.model.chr8.1622	rhodanese-like
AT3G24560.2	evm.model.chr2.6699	Adenine
AT5G35170.1	evm.model.chr2.6133	adenylate
AT2G24120.1	evm.model.chr2.5937	DNA/RNA
AT1G49430.1	evm.model.unplaced_scaffold32108.1	long-chain
AT3G19910.1	evm.model.chr7.2000	RING/U-box
AT1G65070.2	evm.model.chr1.1194	DNA
AT1G69020.1	evm.model.chr7.3318	Prolyl
AT4G00740.1	evm.model.chr1.562	S-adenosyl-L-methionine-dependent
AT4G15780.1	evm.model.chr5.2491	vesicle-associated
AT1G65030.1	evm.model.chr7.1996	Transducin/WD40
AT2G03270.1	evm.model.chr7.3152	DNA-binding
AT1G13170.2	evm.model.chr7.5220	OSBP(oxysterol
AT5G13290.2	evm.model.chr7.5480	Protein
AT4G11720.1	evm.model.chr5.5050	hapless
AT4G11670.1	evm.model.chr5.5076	Protein
AT2G33760.1	evm.model.chr5.3189	Pentatricopeptide
AT3G57170.1	evm.model.chr6.5692	N-acetylglucosaminyl
AT1G80290.2	evm.model.chr5.3179	Nucleotide-diphospho-sugar
AT3G26370.1	evm.model.chr7.5190	O-fucosyltransferase
AT4G03220.1	evm.model.chr7.908	Protein
AT2G21150.1	evm.model.chr7.472	XAP5
AT3G17170.1	evm.model.chr5.215	Translation
AT1G67690.1	evm.model.chr7.5280	Zincin-like
AT1G10700.1	evm.model.chr7.5106	phosphoribosyl
AT3G26570.1	evm.model.chr7.5148	phosphate
AT1G14850.1	evm.model.chr7.4293	nucleoporin
AT1G79600.1	evm.model.chr8.4558	Protein
AT4G27670.1	evm.model.chr4.6280	heat
AT1G65320.1	evm.model.unplaced_scaffold42241.1	Cystathionine
AT5G36170.1	evm.model.chr8.3707	high
AT1G48760.1	evm.model.chr8.3886	delta-adaptin
AT4G38890.1	evm.model.chr7.609	FMN-linked
AT2G43950.1	evm.model.chr1.6012	chloroplast
AT1G31800.1	evm.model.chr8.3571	cytochrome
AT2G43640.1	evm.model.chr8.1801	Signal
AT2G30390.2	evm.model.chr8.200	ferrochelatase
AT4G39660.1	evm.model.chr3.5080	alanine:glyoxylate
AT2G22120.2	evm.model.chr3.5143	RING/FYVE/PHD
AT5G66240.2	evm.model.chr8.3028	Transducin/WD40
AT3G01910.1	evm.model.chr3.1977	sulfite
AT5G24080.1	evm.model.chr3.3317	Protein
AT5G53170.1	evm.model.chr4.6139	FTSH
AT1G73720.1	evm.model.chr8.3659	transducin
AT5G37830.1	evm.model.chr5.1209	oxoprolinase
AT1G44920.1	evm.model.chr3.6836	unknown
AT1G10130.1	evm.model.chr3.6868	endoplasmic
AT4G10030.1	evm.model.chr7.3789	alpha/beta-Hydrolases
AT1G27460.1	evm.model.chr2.4297	no
AT5G14800.1	evm.model.unplaced_scaffold27618.2	pyrroline-5-
AT4G27340.1	evm.model.chr1.7043	Met-10+
AT1G73170.1	evm.model.chr1.6802	P-loop
AT1G77405.1	evm.model.chr3.5424	Pentatricopeptide
AT3G05625.1	evm.model.chr3.1250	Tetratricopeptide
AT5G27560.1	evm.model.chr3.1439	Domain
AT3G09090.1	evm.model.chr6.966	defective
AT5G56730.1	evm.model.chr2.6906	Insulinase
AT4G02020.1	evm.model.chr6.5669	SET
AT1G10500.1	evm.model.chr3.4930	chloroplast-localized
AT5G66530.1	evm.model.chr8.1540	Galactose
AT2G04620.1	evm.model.chr7.82	Cation
AT3G27870.1	evm.model.chr3.2219	ATPase
AT3G27110.1	evm.model.chr6.4282	Peptidase
AT5G17840.1	evm.model.chr1.3526	DnaJ/Hsp40
AT2G41600.5	evm.model.chr6.2490	Mitochondrial
AT5G03880.1	evm.model.chr6.3432	Thioredoxin
AT4G28590.1	evm.model.chr6.4891	FUNCTIONS
AT4G28450.1	evm.model.chr7.1431	nucleotide
AT5G64580.1	evm.model.chr3.4864	AAA-type
AT5G09820.2	evm.model.chr3.3605	Plastid-lipid
AT1G66510.1	evm.model.chr8.3464	AAR2
AT5G42710.1	evm.model.chr2.2808	unknown
AT4G21700.1	evm.model.chr1.1219	Protein
AT4G18370.1	evm.model.unplaced_scaffold52270.1	DEGP
AT5G17660.1	evm.model.chr4.1424	tRNA
AT4G24900.1	evm.model.chr2.1789	unknown
AT1G74580.1	evm.model.chr2.562	Pentatricopeptide
AT1G72090.1	evm.model.chr4.2882	Methylthiotransferase
AT5G27110.1	evm.model.chr2.1780	Tetratricopeptide
AT5G43750.1	evm.model.chr8.497	NAD(P)H
AT2G46090.1	evm.model.chr1.316	Diacylglycerol
AT3G61870.1	evm.model.chr1.58	unknown
AT3G12260.1	evm.model.chr8.2175	LYR
AT5G47760.1	evm.model.chr4.49	2-phosphoglycolate
AT4G33060.1	evm.model.chr2.4957	Cyclophilin-like
AT2G04340.1	evm.model.chr1.6474	unknown
AT3G44600.1	evm.model.chr1.4551	cyclophilin71
AT2G32500.1	evm.model.chr5.5105	Stress
AT4G29400.1	evm.model.chr2.6907	Protein
AT1G63160.1	evm.model.chr5.5070	replication
AT1G31970.1	evm.model.chr5.3624	DEA(D/H)-box
AT5G24970.2	evm.model.chr5.2153	Protein
AT1G70070.1	evm.model.chr7.4832	DEAD/DEAH
AT2G01730.1	evm.model.chr7.4299	cleavage
AT3G59780.1	evm.model.chr1.5967	Rhodanese/Cell
AT1G69980.1	evm.model.chr7.4819	unknown
AT3G52260.3	evm.model.chr4.4546	Pseudouridine
AT3G18480.1	evm.model.unplaced_scaffold25903.1	CCAAT-displacement
AT3G58600.1	evm.model.chr7.1680	Adaptin
AT2G34730.1	evm.model.chr8.4033	myosin
AT3G44050.1	evm.model.chr8.1936	P-loop
AT5G09920.1	evm.model.chr4.1938	RNA
AT5G66030.1	evm.model.chr8.2829	Golgi-localized
AT2G01720.1	evm.model.chr4.4420	Ribophorin
AT5G51880.1	evm.model.chr4.5838	2-oxoglutarate
AT5G51430.1	evm.model.chr4.5674	conserved
AT5G38890.1	evm.model.chr8.3551	Nucleic
AT1G75690.1	evm.model.chr8.4028	DnaJ/Hsp40
AT5G13840.1	evm.model.chr4.4921	FIZZY-related
AT5G38520.2	evm.model.chr2.4016	alpha/beta-Hydrolases
AT1G71310.2	evm.model.chr2.4339	cobalt
AT5G62600.1	evm.model.chr2.393	ARM
AT1G79490.1	evm.model.chr1.7718	Pentatricopeptide
AT2G21470.2	evm.model.chr1.6115	SUMO-activating
AT2G23390.1	evm.model.chr3.1126	CONTAINS
AT3G05740.1	evm.model.chr3.1206	RECQ
AT3G51840.1	evm.model.chr2.3921	acyl-CoA
AT3G12100.1	evm.model.chr6.3250	Cation
AT3G57910.1	evm.model.chr6.3127	D111/G-patch
AT1G03110.1	evm.model.chr6.5195	Transducin/WD40

## Sheet: Table S10
Table S10. Genes under positive selection on the branch of S. hainanensis.
Ortholog in Arabidopsis thaliana	Ortholog in Scaevola taccada	Primary Gene Symbol
AT1G74960.2	evm.model.chr3.190	fatty
AT1G16560.1	evm.model.chr3.4368	Per1-like
AT4G24740.1	evm.model.chr3.4551	FUS3-complementing
AT1G55270.1	evm.model.chr1.4041	Galactose
AT1G54570.1	evm.model.chr2.2936	Esterase/lipase/thioesterase
AT5G51920.1	evm.model.chr4.455	Pyridoxal
AT3G47640.1	evm.model.chr3.5439	basic
AT5G63050.1	evm.model.chr3.4647	embryo
AT4G00440.2	evm.model.chr1.347	Protein
AT1G31650.1	evm.model.chr6.2092	RHO
AT3G55140.1	evm.model.unplaced_scaffold713.1	Pectin
AT1G50200.1	evm.model.chr1.5746	Alanyl-tRNA
AT2G32970.2	evm.model.chr1.4862	unknown
AT1G56720.1	evm.model.chr3.2367	Protein
AT4G24230.6	evm.model.chr3.2890	acyl-CoA-binding
AT1G67310.1	evm.model.chr5.135	Calmodulin-binding
AT1G04080.3	evm.model.chr7.3611	Tetratricopeptide
AT5G39040.1	evm.model.chr2.2681	transporter
AT5G58560.1	evm.model.chr7.3300	Phosphatidate
AT2G33860.1	evm.model.unplaced_scaffold1379.1	Transcriptional
AT1G22310.2	evm.model.chr2.5316	methyl-CPG-binding
AT1G78060.1	evm.model.chr2.5252	Glycosyl
AT1G32540.1	evm.model.chr6.873	lsd
AT5G03280.1	evm.model.chr1.2553	NRAMP
AT5G35180.4	evm.model.unplaced_scaffold1373.1	Protein
AT1G78600.2	evm.model.chr1.5208	light-regulated
AT1G69060.1	evm.model.chr5.1889	Chaperone
AT4G35230.1	evm.model.chr8.3656	BR-signaling
AT1G19850.1	evm.model.chr8.3388	Transcriptional
AT5G44800.1	evm.model.chr2.3292	chromatin
AT1G67060.1	evm.model.chr8.2771	unknown
AT1G07110.1	evm.model.chr7.3292	fructose-2,6-bisphosphatase
AT2G36200.2	evm.model.unplaced_scaffold1796.2	P-loop
AT5G40690.1	evm.model.chr2.1736	CONTAINS
AT1G80460.1	evm.model.unplaced_scaffold4808.1	Actin-like
AT1G80530.1	evm.model.chr3.4078	Major
AT2G01060.1	evm.model.chr4.5349	myb-like
AT3G60800.1	evm.model.unplaced_scaffold3154.19	DHHC-type
AT5G56930.1	evm.model.chr2.3330	CCCH-type
AT1G43710.1	evm.model.chr2.604	Pyridoxal
AT3G29320.1	evm.model.chr2.2739	Glycosyl
AT1G71820.2	evm.model.chr2.5152	SEC6
AT1G21380.1	evm.model.chr2.4679	Target
AT1G56290.1	evm.model.chr8.476	CwfJ-like
AT5G46570.1	evm.model.chr4.4274	BR-signaling
AT1G22060.1	evm.model.chr2.5206	LOCATED
AT5G02280.1	evm.model.chr8.1215	SNARE-like
AT4G33000.1	evm.model.chr6.3106	calcineurin
AT1G30540.1	evm.model.chr8.846	Actin-like
AT3G54450.1	evm.model.chr8.746	Major
AT4G30310.2	evm.model.chr3.1242	FGGY
AT1G17210.1	evm.model.chr1.5083	IAP-like
AT3G20490.1	evm.model.chr1.5713	unknown
AT5G35560.1	evm.model.chr3.258	DENN
AT3G04130.1	evm.model.unplaced_scaffold27869.1	Tetratricopeptide
AT5G61330.1	evm.model.chr1.3122	rRNA
AT3G21865.1	evm.model.chr5.3827	peroxin
AT3G55960.1	evm.model.chr4.928	Haloacid
AT3G18430.1	evm.model.chr3.4062	Calcium-binding
AT2G17820.1	evm.model.chr8.2431	histidine
AT2G23360.1	evm.model.chr2.2228	Plant
AT4G24580.1	evm.model.chr2.5539	Rho
AT2G29530.3	evm.model.chr7.3166	Tim10/DDP
AT2G30490.1	evm.model.chr7.3452	cinnamate-4-hydroxylase
AT1G05940.1	evm.model.chr4.4542	cationic
AT1G80450.1	evm.model.chr7.1592	VQ
AT1G15860.3	evm.model.chr3.4114	Domain
AT3G23160.1	evm.model.chr8.1743	Protein
AT2G32800.1	evm.model.chr1.4371	protein
AT5G13450.1	evm.model.chr4.3814	delta
AT5G47780.1	evm.model.chr4.5345	galacturonosyltransferase
AT5G20110.1	evm.model.unplaced_scaffold32322.1	Dynein
AT1G10280.1	evm.model.chr2.923	Core-2/I-branching
AT2G27730.1	evm.model.chr1.3531	copper
AT5G19600.1	evm.model.chr3.560	sulfate
AT3G15800.1	evm.model.chr3.3975	Glycosyl
AT1G14710.1	evm.model.chr5.2161	hydroxyproline-rich
AT5G04500.1	evm.model.chr4.1882	glycosyltransferase
AT5G51220.1	evm.model.chr4.628	ubiquinol-cytochrome
AT5G53460.1	evm.model.chr4.138	NADH-dependent
AT1G58025.2	evm.model.unplaced_scaffold401.3	DNA-binding
AT5G28750.1	evm.model.unplaced_scaffold5533.1	Bacterial
AT3G27820.1	evm.model.chr2.1858	monodehydroascorbate
AT3G24840.1	evm.model.chr7.3513	Sec14p-like
AT2G38840.1	evm.model.chr7.4044	Guanylate-binding
AT1G50030.1	evm.model.chr3.2497	target
AT2G46890.1	evm.model.chr1.1590	Protein
AT1G51730.1	evm.model.chr3.4987	Ubiquitin-conjugating
AT3G16230.2	evm.model.chr3.5085	Predicted
AT2G37025.1	evm.model.chr1.2602	TRF-like
AT1G02150.1	evm.model.chr4.4469	Tetratricopeptide
AT1G30680.1	evm.model.chr5.1638	toprim
AT1G29800.1	evm.model.chr1.1386	RING/FYVE/PHD-type
AT5G19960.1	evm.model.chr3.614	RNA-binding
AT3G23980.1	evm.model.chr3.2071	BLISTER
AT3G20475.1	evm.model.chr4.100	MUTS-homologue
AT2G35410.1	evm.model.chr8.3156	RNA-binding
AT1G12800.1	evm.model.chr6.536	Nucleic
AT1G19490.1	evm.model.chr1.2093	Basic-leucine
AT1G10780.1	evm.model.chr2.697	F-box/RNI-like
AT3G63520.1	evm.model.chr4.3793	carotenoid
AT1G67590.1	evm.model.chr5.257	Remorin
AT1G27340.1	evm.model.chr5.150	Galactose
AT1G24560.1	evm.model.chr5.362	unknown
AT1G55900.1	evm.model.chr5.4324	Haloacid
AT1G69390.1	evm.model.chr5.950	homologue
AT5G11040.1	evm.model.chr5.3357	TRS120
AT3G07860.1	evm.model.chr8.3591	Ubiquitin-like
AT1G18070.3	evm.model.chr8.3162	Translation
AT1G19485.1	evm.model.chr7.440	Transducin/WD40
AT5G64930.1	evm.model.chr2.4123	CPR5
AT5G51290.1	evm.model.chr4.607	Diacylglycerol
AT5G53050.2	evm.model.chr4.106	alpha/beta-Hydrolases
AT5G51410.1	evm.model.chr4.576	LUC7
AT5G52400.1	evm.model.unplaced_scaffold20309.1	cytochrome
AT5G44790.1	evm.model.chr2.3250	copper-exporting
AT4G40050.1	evm.model.chr2.1368	Protein
AT1G75420.1	evm.model.chr8.2565	UDP-Glycosyltransferase
AT1G67080.1	evm.model.chr8.2760	abscisic
AT3G02130.1	evm.model.chr2.2703	receptor-like
AT5G14700.1	evm.model.chr2.1867	NAD(P)-binding
AT5G13950.3	evm.model.chr2.1529	unknown
AT3G17950.1	evm.model.chr7.3395	unknown
AT2G47770.1	evm.model.chr7.4385	TSPO(outer
AT3G01470.1	evm.model.chr2.1903	homeobox
AT5G58030.1	evm.model.chr1.3099	Transport
AT5G47830.1	evm.model.chr3.3177	unknown
AT5G55760.1	evm.model.chr1.5839	sirtuin
AT3G24315.1	evm.model.chr2.3620	Sec20
AT2G31270.1	evm.model.chr7.3948	homolog
AT3G62330.1	evm.model.chr7.4577	Zinc
AT3G62390.1	evm.model.chr7.4546	TRICHOME
AT4G21710.1	evm.model.chr1.950	DNA-directed
AT4G19490.1	evm.model.chr4.3398	VPS54
AT1G50500.2	evm.model.unplaced_scaffold1392.1	Membrane
AT4G17650.1	evm.model.chr3.3291	Polyketide
AT1G71980.1	evm.model.chr4.3015	Protease-associated
AT1G72040.1	evm.model.chr4.2860	P-loop
AT5G49650.1	evm.model.chr2.5646	xylulose
AT1G64350.1	evm.model.chr6.247	Transducin/WD40
AT4G39810.1	evm.model.chr2.1431	Polynucleotidyl
AT5G11850.1	evm.model.chr6.3085	Protein
AT5G03770.1	evm.model.chr1.2014	KDO
AT3G43300.1	evm.model.chr4.4433	HOPM
AT1G28320.1	evm.model.chr1.1001	protease-related
AT1G16040.1	evm.model.chr3.4176	FUNCTIONS
AT1G62830.1	evm.model.chr2.515	LSD1-like
AT3G23820.1	evm.model.unplaced_scaffold19528.1	UDP-D-glucuronate
AT3G20430.1	evm.model.chr6.3208	CONTAINS
AT5G34850.1	evm.model.chr3.849	purple
AT5G57120.1	evm.model.chr3.1383	FUNCTIONS
AT1G60600.2	evm.model.chr2.490	UbiA
AT1G06510.1	evm.model.chr5.2880	unknown
AT2G03670.1	evm.model.chr5.1005	cell
AT4G23820.1	evm.model.chr6.252	Pectin
AT3G23640.1	evm.model.chr6.1979	heteroglycan
AT3G58830.1	evm.model.chr5.2891	haloacid
AT2G33585.1	evm.model.chr8.3833	unknown
AT3G10370.1	evm.model.chr4.1656	FAD-dependent
AT3G10870.1	evm.model.unplaced_scaffold26294.1	methyl
AT5G52920.1	evm.model.chr4.207	plastidic
AT3G10350.2	evm.model.chr4.1621	P-loop
AT1G54650.2	evm.model.unplaced_scaffold4182.1	Methyltransferase
AT3G20015.1	evm.model.chr2.5195	Eukaryotic
AT1G77250.1	evm.model.chr2.4622	RING/FYVE/PHD-type
AT5G54770.1	evm.model.chr1.5648	thiazole
AT1G78770.1	evm.model.chr6.188	anaphase
AT4G02070.1	evm.model.chr5.3865	MUTS
AT3G08800.1	evm.model.unplaced_scaffold2439.1	ARM
AT1G04120.1	evm.model.chr7.3590	multidrug
AT2G47990.1	evm.model.chr7.4344	transducin
AT3G27090.1	evm.model.chr2.1646	DCD
AT4G08150.1	evm.model.chr2.5668	KNOTTED-like
AT1G21700.1	evm.model.chr2.4428	SWITCH/sucrose
AT4G29250.1	evm.model.chr6.3869	HXXXD-type
AT1G19340.1	evm.model.chr3.3573	Methyltransferase
AT3G48150.1	evm.model.chr7.3035	anaphase-promoting
AT3G09320.1	evm.model.chr1.4236	DHHC-type
AT4G04885.1	evm.model.chr4.4951	PCF11P-similar
AT1G11480.1	evm.model.unplaced_scaffold57.1	eukaryotic
AT4G18465.1	evm.model.chr1.1055	RNA
AT2G13560.1	evm.model.chr4.4381	NAD-dependent
AT1G50710.1	evm.model.chr1.5727	unknown
AT4G29910.1	evm.model.chr1.326	origin
AT5G47120.1	evm.model.chr6.1171	BAX
AT2G35720.1	evm.model.chr6.1358	DNAJ
AT5G41950.1	evm.model.chr6.79	Tetratricopeptide
AT5G20660.1	evm.model.chr4.1569	Zn-dependent
AT4G31150.1	evm.model.chr8.1382	endonuclease
AT2G43420.1	evm.model.chr8.1490	3-beta
AT2G05590.2	evm.model.chr1.4512	TLD-domain
AT3G59660.1	evm.model.chr1.4592	C2
AT1G30580.1	evm.model.chr4.3183	GTP
AT1G03370.1	evm.model.chr4.5318	C2
AT2G19450.1	evm.model.chr3.133	membrane
AT2G27900.1	evm.model.chr1.3692	CONTAINS
AT2G27810.1	evm.model.chr1.3638	nucleobase-ascorbate
AT1G63440.1	evm.model.chr6.528	heavy
AT4G17510.1	evm.model.chr6.1210	ubiquitin
AT4G28080.1	evm.model.chr3.1125	Tetratricopeptide
AT5G19140.1	evm.model.chr3.2014	Aluminium
AT1G65280.1	evm.model.chr2.733	DNAJ
AT4G22930.1	evm.model.chr5.3280	pyrimidin
AT3G60720.1	evm.model.chr1.616	plasmodesmata-located
AT4G18230.1	evm.model.chr8.1543	FUNCTIONS
AT1G13180.1	evm.model.chr5.336	Actin-like
AT1G27990.1	evm.model.unplaced_scaffold1912.1	unknown
AT4G38630.1	evm.model.chr4.1585	regulatory
AT5G05310.3	evm.model.chr4.783	TLC
AT4G25720.1	evm.model.chr4.269	glutaminyl
AT1G42990.1	evm.model.chr8.3840	basic
AT2G27230.1	evm.model.chr8.1403	transcription
AT1G65580.1	evm.model.chr8.3026	Endonuclease/exonuclease/phosphatase
AT5G50840.2	evm.model.chr4.1483	CONTAINS
AT5G24300.1	evm.model.chr4.109	Glycogen/starch
AT5G24630.6	evm.model.unplaced_scaffold48.2	double-stranded
AT3G05100.1	evm.model.chr2.4894	S-adenosyl-L-methionine-dependent
AT1G21650.3	evm.model.chr2.4522	Preprotein
AT1G27700.1	evm.model.chr3.2904	Syntaxin/t-SNARE
AT1G75100.1	evm.model.chr3.3591	J-domain
AT1G67120.1	evm.model.chr3.4878	ATPases;nucleotide
AT1G49670.2	evm.model.chr3.2042	ARP
AT3G08960.1	evm.model.chr7.576	ARM
AT4G29890.1	evm.model.chr3.1375	choline
AT5G57300.1	evm.model.chr3.1487	S-adenosyl-L-methionine-dependent
AT4G02110.1	evm.model.unplaced_scaffold28946.1	transcription
AT5G37510.2	evm.model.chr8.1887	NADH-ubiquinone
AT3G28970.1	evm.model.chr2.2863	Domain
AT5G19130.1	evm.model.chr2.1805	GPI
AT3G57520.1	evm.model.chr7.2294	seed
AT1G54350.1	evm.model.chr1.6100	ABC
AT1G21480.1	evm.model.chr2.4768	Exostosin
AT1G19600.1	evm.model.chr3.3679	pfkB-like
AT1G74530.3	evm.model.chr3.5438	unknown
AT3G13235.1	evm.model.chr1.5918	ubiquitin
AT2G34640.1	evm.model.chr4.3466	plastid
AT1G10170.1	evm.model.chr8.3064	NF-X-like
AT2G31290.1	evm.model.chr3.3352	Ubiquitin
AT2G45060.1	evm.model.chr4.4657	Uncharacterised
AT1G01920.1	evm.model.chr6.3256	SET
AT1G51720.1	evm.model.chr3.4986	Amino
AT1G51940.1	evm.model.chr3.5027	protein
AT1G34320.1	evm.model.chr4.2991	Protein
AT4G31390.1	evm.model.chr2.3767	Protein
AT4G18975.1	evm.model.chr1.1459	Pentatricopeptide
AT1G16740.1	evm.model.chr7.2014	Ribosomal
AT4G00450.1	evm.model.chr1.349	RNA
AT5G13800.2	evm.model.chr4.3606	pheophytinase
AT4G18270.1	evm.model.unplaced_scaffold24950.1	translocase
AT4G30820.1	evm.model.chr3.1098	cyclin-dependent
AT2G22010.2	evm.model.chr2.3997	related
AT5G26610.1	evm.model.chr3.2578	D111/G-patch
AT1G22040.1	evm.model.chr2.585	Galactose
AT5G22750.1	evm.model.chr1.3657	DNA/RNA
AT5G54580.1	evm.model.chr1.5588	RNA-binding
AT4G26750.1	evm.model.unplaced_scaffold2286.2	hydroxyproline-rich
AT3G44735.1	evm.model.chr1.3641	PHYTOSULFOKINE
AT3G11620.2	evm.model.chr1.3315	alpha/beta-Hydrolases
AT2G36810.1	evm.model.chr1.2299	ARM
AT3G42050.1	evm.model.chr8.820	vacuolar
AT4G32680.1	evm.model.chr6.3475	unknown
AT3G17205.1	evm.model.chr7.1789	ubiquitin
AT4G30950.1	evm.model.chr3.997	fatty
AT2G15230.1	evm.model.chr2.207	lipase
AT1G26370.1	evm.model.chr5.1006	RNA
AT5G04900.1	evm.model.chr4.3766	NYC1-like
AT1G64880.1	evm.model.chr2.3737	Ribosomal
AT2G01170.1	evm.model.chr5.1313	bidirectional
AT2G42780.1	evm.model.chr5.2924	FUNCTIONS
AT3G18215.1	evm.model.unplaced_scaffold113742.1	Protein
AT4G31210.1	evm.model.chr4.3835	DNA
AT5G61500.1	evm.model.chr4.596	autophagy
AT1G76400.1	evm.model.chr8.3781	Ribophorin
AT1G74310.1	evm.model.chr3.5295	heat
AT3G07700.3	evm.model.chr1.4988	Protein
AT1G08380.1	evm.model.chr2.238	photosystem
AT4G01560.1	evm.model.chr2.796	Ribosomal
AT3G12810.1	evm.model.chr1.3042	SNF2
AT2G24765.1	evm.model.chr3.1206	ADP-ribosylation
AT3G54670.3	evm.model.chr7.3721	Structural
AT2G38770.1	evm.model.chr4.3518	P-loop
AT3G20320.1	evm.model.chr2.3121	trigalactosyldiacylglycerol2
AT1G18340.1	evm.model.chr8.2110	basal
AT5G40660.1	evm.model.chr2.1730	ATP12
AT1G32070.2	evm.model.chr7.46	nuclear
AT5G02130.1	evm.model.chr7.827	Tetratricopeptide
AT2G29650.1	evm.model.chr7.3210	phosphate
AT2G30330.1	evm.model.chr7.3403	GCN5L1
AT5G27970.2	evm.model.chr1.5947	ARM
AT5G13520.1	evm.model.unplaced_scaffold35503.1	peptidase
AT3G01160.1	evm.model.chr8.2394	FUNCTIONS
AT5G66750.1	evm.model.chr8.2673	chromatin
AT1G21090.1	evm.model.chr2.4961	Cupredoxin
AT4G25000.1	evm.model.chr3.3297	alpha-amylase-like
AT5G23080.1	evm.model.chr3.3852	SWAP
AT1G15530.1	evm.model.chr3.4585	Concanavalin
AT5G07400.1	evm.model.chr3.4221	forkhead-associated
AT2G41760.1	evm.model.chr7.2220	unknown
AT1G62340.1	evm.model.chr4.5085	PA-domain
AT3G03570.1	evm.model.chr4.4244	Protein
AT3G61080.1	evm.model.chr1.489	Protein
AT2G45790.1	evm.model.chr1.433	phosphomannomutase
AT4G00370.1	evm.model.chr1.327	Major
AT3G16200.1	evm.model.chr3.5094	unknown
AT1G16180.1	evm.model.chr3.4198	Serinc-domain
AT1G12790.1	evm.model.chr3.2643	CONTAINS
AT4G29860.1	evm.model.chr3.3784	Transducin/WD40
AT4G23050.2	evm.model.chr6.614	PAS
AT5G49030.1	evm.model.chr8.919	tRNA
AT4G31600.1	evm.model.chr6.2844	UDP-N-acetylglucosamine
AT5G22080.1	evm.model.chr8.1395	Chaperone
AT3G07160.1	evm.model.chr1.4002	glucan
AT4G14147.2	evm.model.chr1.4394	protein
AT3G24320.1	evm.model.chr2.4	MUTL
AT5G09230.7	evm.model.chr8.207	sirtuin
AT3G54480.1	evm.model.chr4.3465	SKP1/ASK-interacting
AT5G46020.1	evm.model.unplaced_scaffold2145.4	CONTAINS
AT4G29380.1	evm.model.chr3.350	protein
AT2G31490.1	evm.model.chr3.1599	unknown
AT1G08390.1	evm.model.chr1.3678	unknown
AT1G56050.1	evm.model.chr1.6007	GTP-binding
AT3G23920.1	evm.model.chr1.4467	beta-amylase
AT2G25605.1	evm.model.chr6.3928	unknown
AT4G11790.1	evm.model.chr6.635	Pleckstrin
AT5G11450.1	evm.model.chr6.3417	Mog1/PsbP/DUF1795-like
AT4G33480.1	evm.model.chr8.214	unknown
AT4G29170.1	evm.model.chr3.318	Mnd1
AT5G12040.1	evm.model.chr3.1754	Nitrilase/cyanide
AT4G33500.1	evm.model.chr2.572	Protein
AT5G09580.1	evm.model.chr2.323	unknown
AT4G38460.1	evm.model.chr5.4335	geranylgeranyl
AT1G19290.1	evm.model.unplaced_scaffold1832.1	Pentatricopeptide
AT2G04030.1	evm.model.chr5.1773	Chaperone
AT1G64150.1	evm.model.chr6.333	Uncharacterized
AT3G45900.1	evm.model.chr6.1952	Ribonuclease
AT1G67630.1	evm.model.chr5.270	DNA
AT5G13390.1	evm.model.chr5.18	no
AT5G47870.1	evm.model.unplaced_scaffold28.4	FUNCTIONS
AT5G38720.1	evm.model.chr6.3297	unknown
AT1G68660.1	evm.model.chr5.3606	Ribosomal
AT4G26450.1	evm.model.chr1.5962	unknown
AT5G11500.1	evm.model.chr6.3548	unknown
AT1G70610.1	evm.model.chr5.428	transporter
AT1G77420.1	evm.model.chr5.1418	alpha/beta-Hydrolases
AT3G25860.1	evm.model.chr5.1479	2-oxoacid
AT1G68830.1	evm.model.unplaced_scaffold1977.1	STT7
AT5G05970.2	evm.model.chr4.1089	Transducin/WD40
AT5G05365.1	evm.model.chr4.823	Heavy
AT3G10970.1	evm.model.chr4.787	Haloacid
AT5G52030.2	evm.model.chr4.411	TraB
AT5G50320.1	evm.model.chr3.4461	radical
AT1G42440.1	evm.model.chr5.2272	FUNCTIONS
AT5G18460.1	evm.model.chr8.2933	Protein
AT4G39520.1	evm.model.chr2.3973	GTP-binding
AT5G17240.1	evm.model.chr8.2075	SET
AT3G27000.1	evm.model.chr2.1601	actin
AT1G08640.1	evm.model.chr4.2654	Chloroplast
AT5G17560.1	evm.model.unplaced_scaffold3095.11	BolA-like
AT1G64890.1	evm.model.chr7.6	Major
AT1G76240.1	evm.model.chr8.3653	Arabidopsis
AT1G21350.3	evm.model.chr2.4852	Thioredoxin
AT2G15240.1	evm.model.chr2.201	UNC-50
AT4G04850.2	evm.model.chr2.373	K+
AT1G09570.1	evm.model.chr8.582	phytochrome
AT2G30105.1	evm.model.chr7.3310	CONTAINS
AT2G39930.1	evm.model.chr3.1620	isoamylase
AT1G20050.1	evm.model.chr3.2057	C-8,7
AT5G48840.1	evm.model.chr7.3494	homolog
AT2G39440.1	evm.model.unplaced_scaffold8429.1	CONTAINS
AT2G35100.1	evm.model.chr2.3368	Exostosin
AT2G22480.1	evm.model.chr8.563	phosphofructokinase
AT3G52640.2	evm.model.chr8.1890	Zn-dependent
AT3G29310.1	evm.model.chr2.2740	calmodulin-binding
AT5G15330.1	evm.model.chr2.2834	SPX
AT3G55160.1	evm.model.chr2.2922	unknown
AT5G14580.1	evm.model.chr2.1835	polyribonucleotide
AT3G51320.1	evm.model.chr8.2409	Pentatricopeptide
AT5G14260.3	evm.model.chr2.1689	Rubisco
AT1G34110.1	evm.model.chr2.5076	Leucine-rich
AT5G25800.1	evm.model.chr2.4752	Polynucleotidyl
AT1G77090.1	evm.model.chr2.4767	Mog1/PsbP/DUF1795-like
AT2G41020.1	evm.model.chr5.3018	WW
AT1G21760.1	evm.model.chr2.4362	F-box
AT3G44730.1	evm.model.chr1.5899	kinesin-like
AT3G09210.1	evm.model.chr7.1092	plastid
AT5G58720.1	evm.model.chr7.3250	smr
AT5G44030.1	evm.model.chr7.3634	cellulose
AT5G46400.1	evm.model.chr1.1741	Tetratricopeptide
AT5G17640.1	evm.model.chr4.4125	Protein
AT3G49070.1	evm.model.chr4.306	Protein
AT2G44640.1	evm.model.chr4.4391	FUNCTIONS
AT1G01220.1	evm.model.chr1.61	L-fucokinase/GDP-L-fucose
AT3G13700.1	evm.model.chr3.4957	RNA-binding
AT3G15550.1	evm.model.chr3.3913	unknown
AT2G07680.1	evm.model.chr3.4156	multidrug
AT5G50990.1	evm.model.chr3.4254	Tetratricopeptide
AT5G08470.1	evm.model.chr2.4598	peroxisome
AT4G16970.1	evm.model.chr6.1173	Protein
AT4G31160.1	evm.model.chr4.4183	DDB1-CUL4
AT4G15563.1	evm.model.chr6.3065	unknown
AT2G44850.1	evm.model.chr4.4533	unknown
AT3G44620.2	evm.model.chr1.3609	protein
AT5G55130.1	evm.model.chr5.1166	co-factor
AT4G25910.1	evm.model.chr3.1340	NFU
AT3G20650.1	evm.model.chr1.5570	mRNA
AT5G46840.1	evm.model.chr6.779	RNA-binding
AT5G63840.1	evm.model.chr8.215	Glycosyl
AT2G36370.1	evm.model.chr6.2869	ubiquitin-protein
AT3G17365.2	evm.model.chr6.4587	S-adenosyl-L-methionine-dependent
AT3G06290.1	evm.model.chr3.3846	SAC3/GANP/Nin1/mts3/eIF-3
AT2G19430.1	evm.model.chr3.138	DWD
AT1G49430.1	evm.model.chr2.49	long-chain
AT3G15390.1	evm.model.chr1.5436	silencing
AT3G19910.1	evm.model.chr5.2849	RING/U-box
AT1G65070.2	evm.model.chr1.933	DNA
AT2G44950.1	evm.model.chr4.4614	histone
AT2G31900.1	evm.model.chr4.4074	myosin-like
AT5G46180.1	evm.model.chr1.276	ornithine-delta-aminotransferase
AT1G30610.1	evm.model.chr5.2404	pentatricopeptide
AT2G03270.1	evm.model.chr5.1983	DNA-binding
AT5G23200.1	evm.model.chr5.1208	unknown
AT1G70650.1	evm.model.chr5.1056	Ran
AT1G80290.2	evm.model.chr6.1921	Nucleotide-diphospho-sugar
AT1G27060.1	evm.model.chr5.727	Regulator
AT1G69210.1	evm.model.chr5.1015	Uncharacterised
AT2G01350.1	evm.model.chr5.1206	quinolinate
AT1G25420.1	evm.model.chr5.1419	Regulator
AT1G76130.1	evm.model.chr8.3608	alpha-amylase-like
AT5G25070.1	evm.model.chr8.3873	unknown
AT4G14180.1	evm.model.chr5.1761	putative
AT5G51680.1	evm.model.chr4.496	hydroxyproline-rich
AT5G52100.1	evm.model.chr4.413	Dihydrodipicolinate
AT1G73875.1	evm.model.chr8.3322	DNAse
AT1G17840.1	evm.model.chr1.1965	white-brown
AT2G32350.1	evm.model.chr5.3848	Ubiquitin-like
AT4G31790.1	evm.model.chr8.3410	Tetrapyrrole
AT2G15980.1	evm.model.chr2.46	Tetratricopeptide
AT1G56590.1	evm.model.chr4.2446	Clathrin
AT3G17940.1	evm.model.chr6.721	Galactose
AT1G31800.1	evm.model.chr8.2958	cytochrome
AT5G04910.1	evm.model.chr8.1245	unknown
AT1G04920.1	evm.model.chr1.4404	sucrose
AT2G41945.3	evm.model.chr1.3371	unknown
AT5G16710.1	evm.model.chr8.1804	dehydroascorbate
AT3G51050.1	evm.model.chr8.2540	FG-GAP
AT5G14950.1	evm.model.chr2.1980	golgi
AT5G05660.1	evm.model.chr4.936	sequence-specific
AT5G24080.1	evm.model.chr2.2673	Protein
AT1G76630.2	evm.model.chr5.3571	Tetratricopeptide
AT1G73720.1	evm.model.chr8.3044	transducin
AT5G16690.1	evm.model.chr3.4574	origin
AT1G33400.1	evm.model.chr4.698	Tetratricopeptide
AT1G10130.1	evm.model.chr2.5732	endoplasmic
AT3G08010.1	evm.model.chr8.2974	RNA
AT1G71480.1	evm.model.unplaced_scaffold2858.3	Nuclear
AT1G22850.1	evm.model.chr3.2658	SNARE
AT5G50390.1	evm.model.chr7.1688	Pentatricopeptide
AT1G79050.1	evm.model.chr1.5983	recA
AT5G02250.1	evm.model.chr7.1250	Ribonuclease
AT4G33925.1	evm.model.chr1.2395	unknown
AT2G02560.1	evm.model.chr2.1256	cullin-associated
AT5G19280.2	evm.model.chr3.2197	kinase
AT1G18450.1	evm.model.chr8.1578	actin-related
AT3G09090.1	evm.model.chr7.772	defective
AT2G19950.2	evm.model.chr3.402	golgin
AT5G57700.3	evm.model.unplaced_scaffold2295.1	BNR/Asp-box
AT5G58630.1	evm.model.chr7.3270	unknown
AT5G20850.1	evm.model.chr3.167	RAS
AT1G19230.2	evm.model.chr4.4944	Riboflavin
AT5G56730.1	evm.model.chr3.5	Insulinase
AT3G25120.1	evm.model.unplaced_scaffold23850.1	Mitochondrial
AT1G10500.1	evm.model.chr2.3909	chloroplast-localized
AT3G49725.1	evm.model.chr2.2091	GTP-binding
AT5G17840.1	evm.model.chr1.2735	DnaJ/Hsp40
AT2G25280.1	evm.model.chr6.3604	CONTAINS
AT5G03880.1	evm.model.chr7.2802	Thioredoxin
AT5G59250.1	evm.model.chr7.3054	Major
AT1G49380.1	evm.model.unplaced_scaffold3121.10	cytochrome
AT3G24820.1	evm.model.chr7.3503	BSD
AT2G47760.1	evm.model.chr7.4383	asparagine-linked
AT5G09820.2	evm.model.chr2.2858	Plastid-lipid
AT3G26750.1	evm.model.chr8.2568	CONTAINS
AT1G19430.1	evm.model.chr3.3630	S-adenosyl-L-methionine-dependent
AT5G61140.2	evm.model.chr3.5291	U5
AT5G03860.1	evm.model.chr3.4440	malate
AT1G79120.1	evm.model.chr3.1799	Ubiquitin
AT2G41250.1	evm.model.chr7.1652	Haloacid
AT3G25410.1	evm.model.chr7.3875	Sodium
AT1G29630.2	evm.model.chr1.1467	5'-3'
AT4G00340.1	evm.model.chr1.308	receptor-like
AT4G24900.1	evm.model.chr3.4360	unknown
AT1G32550.2	evm.model.chr6.872	2Fe-2S
AT3G56210.5	evm.model.unplaced_scaffold14273.1	ARM
AT2G46090.1	evm.model.chr1.275	Diacylglycerol
AT3G12260.1	evm.model.chr8.1666	LYR
AT5G63060.1	evm.model.chr3.4642	Sec14p-like
AT2G14050.1	evm.model.chr2.486	minichromosome
AT4G35440.2	evm.model.chr5.4480	chloride
AT2G25830.1	evm.model.chr6.3707	YebC-related
AT2G32500.1	evm.model.chr6.573	Stress
AT1G12520.1	evm.model.unplaced_scaffold16857.1	copper
AT4G11160.1	evm.model.chr6.305	Translation
AT5G14770.1	evm.model.chr2.1133	Tetratricopeptide
AT1G05600.1	evm.model.chr3.4199	Tetratricopeptide
AT2G31955.1	evm.model.chr4.4020	cofactor
AT3G61540.1	evm.model.chr1.242	alpha/beta-Hydrolases
AT1G64500.1	evm.model.unplaced_scaffold15059.1	Glutaredoxin
AT1G26660.2	evm.model.chr6.2043	Prefoldin
AT5G10790.1	evm.model.chr6.2491	ubiquitin-specific
AT5G18660.1	evm.model.unplaced_scaffold827.3	NAD(P)-binding
AT1G28140.1	evm.model.chr5.35	unknown
AT2G19640.2	evm.model.chr5.2933	ASH1-related
AT3G19870.1	evm.model.chr7.493	unknown
AT3G19810.1	evm.model.chr3.3641	Protein
AT5G23310.1	evm.model.chr5.2736	Fe
AT5G08305.1	evm.model.chr1.3699	Pentatricopeptide
AT3G59780.1	evm.model.chr1.5128	Rhodanese/Cell
AT1G71870.1	evm.model.chr4.2783	MATE
AT1G09290.1	evm.model.chr5.3784	unknown
AT3G54940.2	evm.model.chr6.1256	Papain
AT5G24318.1	evm.model.chr4.87	O-Glycosyl
AT5G53490.3	evm.model.unplaced_scaffold5604.1	Tetratricopeptide
AT5G19485.1	evm.model.chr8.1291	transferases;nucleotidyltransferases
AT2G43560.1	evm.model.chr8.1539	FKBP-like
AT4G20030.1	evm.model.chr2.3241	RNA-binding
AT2G17695.1	evm.model.chr8.2359	FUNCTIONS
AT5G16020.1	evm.model.chr2.2550	gamete-expressed
AT5G40950.1	evm.model.chr2.1637	ribosomal
AT5G51880.1	evm.model.chr4.456	2-oxoglutarate
AT1G08580.1	evm.model.unplaced_scaffold2907.4	unknown
AT5G04760.1	evm.model.chr4.2212	Duplicated
AT2G30600.5	evm.model.chr8.3713	BTB/POZ
AT3G51510.1	evm.model.chr8.2165	unknown
AT5G06430.1	evm.model.chr3.3400	Thioredoxin
AT5G50340.1	evm.model.chr3.5006	ATP-dependent
AT1G56090.1	evm.model.unplaced_scaffold5238.1	Tetratricopeptide
AT1G15510.1	evm.model.chr3.3914	Tetratricopeptide
AT2G21470.2	evm.model.chr5.3241	SUMO-activating
AT5G58410.1	evm.model.chr7.3388	HEAT/U-box
AT3G08970.1	evm.model.chr7.580	DNAJ
AT4G28025.1	evm.model.unplaced_scaffold6476.2	unknown
AT3G07060.1	evm.model.chr7.3488	NHL

[truncated: 8 more sheets: Table S11, Table S12, Table S13, Table S14, Table S15, Table S16, Table S17, Table S18]
